# Supplementary material for: Genome instability-related long non-coding RNA in clear renal cell carcinoma determined using computational biology
Source: BMC Cancer. 2021 Jun 24;21:727. doi: 10.1186/s12885-021-08356-9 (PMC8229419; doi:10.1186/s12885-021-08356-9)
Supplement: Supplementary file 1 — Additional file 1. [file 12885_2021_8356_MOESM1_ESM.xlsx]

## Sheet: train data
id	futime	fustat	INSYN1-AS1	LINC00460	AC144831.1	ZNF582-AS1	LINC01558	LINC01234	AC148477.4	OSTM1-AS1	GAS6-DT	AC005082.1	LINC01187	AL139351.1	LINC00284	AC130371.2	AL035661.1	AC079466.1	LINC01230	LINC01896	MIR222HG	AP000924.1	AC016405.3	AC087636.1	AL031123.1	LINC02471	LINC00645	LINC01606
TCGA-AK-3447	3.33425	0	27.861	0	0.212442	6.88235	0.0505633	0	9.61027	0.00628673	7.34881	1.91078	33.2654	0	0.00420577	0.639332	137.059	0	22.2341	14.2465	0.0935086	0	0	0	10.507	0.0326834	0.0178176	0
TCGA-A3-3323	3.03014	0	0.0276517	1.05854	0.614901	0.406223	0.202942	0.0291379	0	2.97113	0.591246	0.149956	0	1.22488	0.0464211	1.21174	0.0380694	4.13215	0.0144353	0.0754355	0.547325	1.72867	1.97501	0.190015	0.230025	2.29563	0.00595942	0
TCGA-CJ-4904	4.90959	0	0.0301275	0.834097	0.129525	0.425124	0.165835	0.00529113	0.0198484	2.86946	0.990585	0.0933612	0.010253	0.037071	0.0597733	0.252398	0	0.00266398	0.00393195	0	0.017038	1.27589	0.606929	0	0.0835402	3.93042	0	0.0056248
TCGA-A3-3387	1.69041	0	0.0662593	1.66942	0.606213	0.812384	0.0416822	3.75368	0	2.80287	0.488798	0.359325	0.0128853	0.605651	0.0346706	0.390398	0.0781906	0.0903941	0.00494144	0	0.165946	0.992617	0.572064	0.182126	0.236224	28.3348	0.0571201	0.0176723
TCGA-A3-3326	3.11507	0	0	0.0734391	0.191119	1.8482	0.571634	0	0	7.13185	0.520093	0.270493	0	0.396571	0.00819785	0.484626	0	0	0	0	0.318966	8.01605	2.85285	0	1.56394	0.955593	0.0115766	0
TCGA-B8-5550	1.18904	0	0	0.134192	0.606981	0.238513	0.113199	3.10774	0.0246337	0.0511799	0.362035	0.619181	0	0.207039	0.0213994	0.795173	0.0193043	0.00991877	0.0073199	0	0.0158593	0.339321	1.00149	0	0.116642	0.133037	0	0
TCGA-CJ-4644	0.920548	1	0	0.0476358	0.0137742	0.475937	0.0937622	0.0122383	0.0816159	3.7305	0.2905	0.107971	0	0	0.017725	0	0.191876	0.911938	0	0	0.0065681	1.00712	0.553019	0.223464	0.28984	4.3251	0.0500606	0
TCGA-BP-4968	4.78356	0	0.00830799	0.0227172	0.315303	0.757997	0.762179	0.00583635	0.124064	1.25468	0.623419	0.167345	0.022619	0.4498	0.0177511	0.192743	0.183008	0.308541	0.00867424	0.0075549	0.277207	0.23456	2.73874	0.685083	0.230371	4.37483	0.00358103	0.0124088
TCGA-BP-4352	0.942466	1	0.0481185	4.99981	0.433718	0.342286	0.0776936	0.043944	2.53608	0.0131726	0.333896	0.0223669	0.00655027	0.852599	0.0528744	0.818644	0.0927458	0.00680769	0.0301438	0.0612594	6.4058	0.0388151	3.26058	0.158715	0	0.0228273	0	0
TCGA-CJ-4872	3.93151	0	0.0102085	0.153527	0.181609	0.781426	0.247245	0.21873	0.0627713	1.32279	0.766032	0.260988	0.0138967	0.854166	0.0311597	0.342094	0.1546	22.1841	0.0106586	0	0.35794	2.79983	2.22481	0.1403	0.339685	4.5039	0.422422	0.0190593
TCGA-B0-4699	0.30137	1	3.27027	0.539003	1.25324	2.18875	0.194477	0.283764	12.8759	0.0147439	4.51598	2.91907	160.698	0.09543	0.104554	0.583097	53.9747	0.00914368	16.0398	0.00587714	5.97594	0	0.31958	0	3.33333	0	0.00278577	0.0168929
TCGA-B0-4834	5.72603	1	0.540366	0	1.11512	1.61274	5.80604	0	11.6578	0	7.84804	1.19728	198.101	0	0.013195	0.947188	0.371974	0	12.5137	0	3.63656	0	0	0	26.1017	0.0256348	10.8819	0.0564963
TCGA-BP-4998	2.55342	0	0.00800181	0.0984598	0.540936	1.57768	0.569654	0.00843188	0.0984049	0.0109527	1.76905	0.570321	0.0599098	0.354455	0.122121	0.453785	0.132198	0.113208	0.00417728	0	0.932204	0.0484104	2.88693	0.0219945	0.244069	5.5612	0.0344906	0.0507939
TCGA-BP-5199	3.71233	0	0.0089761	0.319072	0.617445	1.51992	0.131755	0.0472927	0.110387	3.04699	0.63734	0.201664	0	1.41374	0.0301378	1.55025	0.444882	0.015874	0.0046859	0	0.791895	0.126711	1.16715	0.838866	0.199118	3.34272	0.348211	0
TCGA-BP-4973	3.79178	0	0.0299394	0	0.115401	0.509279	0.977811	0.0262905	0.0262993	0.0546404	0.628084	0.121772	0.0407559	0.405235	0.0251309	0.19294	0.0309143	0	0.0117222	0.00680638	0.325934	2.6415	2.90604	0	0.124528	3.49754	0.00322623	0.00279485
TCGA-B2-5635	0.863014	0	0	0.0511822	0.340259	0.787236	0.153332	0.00292041	0.00644597	0.261217	0.549045	3.04018	0.0161164	0.931174	0.0352989	0.796612	0.12898	0.223377	0.00682317	0	2.31865	0.143834	0.331891	2.8575	0.355955	19.1237	0.0280007	0.00137003
TCGA-BP-5177	0.80274	0	0.0112512	0.0615302	0.246862	1.81818	0.313787	0.00395199	0.0296498	0.159137	0.662711	0.0958818	0.0153161	0.276886	0.00343424	0.319031	0.0464704	0.0835695	0.00587362	0	0.101807	0.589934	0.370898	0.0618524	0.0935953	1.9749	0.111542	0
TCGA-BP-4971	4.07397	0	0.0172782	0.047245	0.942623	1.2825	0.348723	0.0242757	0.0303548	0.0118249	0.85738	0.896841	0.0058801	0.255123	0.0553755	0.935311	0.071363	0.715009	0.00901992	0.00785598	0.815905	0.191642	2.16756	0	0.287462	4.20082	0	0.00322583
TCGA-BP-4967	0.561644	0	0.00804776	0.165042	0.381784	0.52269	0.555206	0.409881	0.0353464	0.97304	0.344153	2.09487	0.0109552	1.62401	0.0368466	0.331921	0.044319	0.00569289	0.00420127	0.00731826	0.527945	0.243442	0.707454	0.0221208	0.133893	3.3597	0.00346886	0.00601006
TCGA-BP-4969	4.91507	0	0	0	0.422724	1.26404	1.45097	0.0400626	0.0250475	0.0346931	0.935629	0.0441812	0.135856	0.421033	0.0319129	0.0980037	0.0392572	0.853895	0.0396952	0.0259297	0.580527	1.47592	0.452583	0	0.131779	1.23999	0.0163876	0.0106473
TCGA-6D-AA2E	0.991781	0	0.0302818	0	1.43656	1.13557	35.6704	0.0212729	0.1064	0.0414489	1.29497	1.11434	0	0.372609	0.046215	2.88817	0.0416905	0.0160658	0	0	3.03117	0	0.415935	0	0.0419841	0.143656	1.05725	0.0113072
TCGA-CJ-6032	6.98082	0	0	0.011721	0.157598	0.662868	0.044044	0	0.331353	3.0197	0.366618	0.046492	0	0.0421957	0.0157007	0.198893	0.035409	0.636773	0	0	1.07148	6.50062	1.13045	0	0.546761	3.90437	0.0258671	0.00320119
TCGA-B0-5711	8.03014	0	0	0.0561995	0.0975027	1.35077	0.31677	0	0.018054	0.267257	0.323377	0.159227	0	0	0.00941014	0.185431	0.0848887	0	0	0	0.0813631	1.92733	0.282304	0.0564937	0.0854865	5.24077	0.553689	0
TCGA-G6-A8L7	5.84384	0	0	0	0.0529212	0.327763	1.57195	0.462364	0.0391965	7.82805	0.126013	0.0172846	0.0151857	0.549058	1.28028	0.115024	0	0.623408	0.0698834	0	1.67813	0	16.058	0	0.247463	0.582133	0.0288503	0
TCGA-B0-5088	1.54247	1	0	0.062728	1.00667	0.858496	0.404078	0.00322313	0.0241816	0.163282	0.814436	0.447865	0.0187371	1.53558	0.0308097	2.01058	0.0379	5.49475	0.00958073	0	0.44629	0.0555155	2.01663	0.0252226	0.0254446	0.652976	0.00791053	0.0102792
TCGA-BP-4981	3.00548	1	0.0215841	0.0737737	0.473574	0.767681	0.0237616	0.0227442	0	0.802603	0.19157	0.760831	0.00734549	1.96533	0.0197645	0.61202	0.0742896	2.34751	0.0112678	0	0.445535	0.130582	3.79478	0.029664	0.179551	2.79025	0.00465174	0.00805949
TCGA-B0-4713	0.553425	1	0	0.202369	0.140439	0.217449	0.108634	0.587501	0.0260043	0.844179	0.179146	0.0344017	0	0.582822	0.004518	0.152621	0.264919	0.0314119	0	0.0269202	0.359947	1.3731	2.73791	0	0.164175	5.26646	0.00638009	0.00552699
TCGA-B0-5120	1.35068	0	0.0106543	0.873989	0.625481	1.66405	0.164209	0.011227	0.0748716	1.5507	1.33248	0.255877	0.0217553	0.839029	0.0682931	0.576747	0.0293367	0.00753676	0.00556201	0	0.560357	0	0.624394	0.614995	0.0295433	2.5272	0.00459239	0
TCGA-CJ-4916	3.76164	0	0.00874891	0.0837298	0.409858	0.777931	0.0577893	0.0307304	0.00768518	0.630697	0.536498	0.149114	0.0357291	1.72244	0.0186932	0.676573	0.505892	0.392994	0	0	0.371083	1.09389	0.432613	0.0240481	0.0242597	2.6563	0.0301687	0.00653368
TCGA-CW-5584	0.449315	1	0	0.0415256	0.522321	0.297467	0.0222914	0.00355616	0.10672	1.0301	0.669855	0.298053	0.0275641	0.398645	0.0123611	0.574154	0.236957	0.304378	0.00528532	0	0.0744329	5.16555	0.426458	7.84768	0.0561472	6.05172	0.0960065	0.0151217
TCGA-BP-4340	1.53973	1	0	0	0.151599	0.238563	0.349373	0.0154821	0.00774364	5.6189	0.27029	0.013659	0.0300007	0.0867772	0.0215261	0.0908959	0.03641	0.0623595	0.00460204	0.0160327	0.613205	0.782217	1.34	0	0.0488885	0.104551	0.0265984	0
TCGA-CJ-4639	6.32329	0	0	0	0.160746	0.890769	0.0373026	0.0476071	0.0148822	1.40685	0.382759	0.0656266	0.0230629	0.0833868	0.0155138	0.0873446	0.23325	0.00599231	0.0176889	0.0770317	0.325762	0.44416	0.65158	0	0.0469785	10.8905	0.00730262	0
TCGA-CJ-4918	0.254795	1	0	0.363982	0.58471	0.960612	0.144733	0.17317	0.0086614	0.314917	1.04222	0.359029	0.0268451	0.145593	0.018058	0.940436	0.0407252	0.0697503	0	0.00896645	0.273237	0.0596539	0.758437	2.24953	0	0.116942	0	0.00368182
TCGA-BP-4344	4.56438	0	0	0.139852	0.53245	0.861221	0.483813	0.00798443	0.0299516	5.81319	1.24721	0.378626	0.03868	0	0.0763225	0.322278	0.0469434	0.0763802	0	0	0.893448	0.091683	1.87337	0	0.283644	2.64203	0.00489904	0.00424398
TCGA-A3-3372	2.0137	0	0	0.150839	0.309277	0.550605	0.0736111	0.0317066	0.0704827	5.79343	0.347986	0.0621621	0.0273067	0.0987308	0.00918427	0.284396	0.0138085	0.0993295	0.00523598	0.0456032	0.465116	0.283172	0.367371	0.854634	0.139058	1.95083	0.138342	0
TCGA-BP-4765	5.98356	0	0.00905328	0.0371326	0.483171	1.04299	0.186044	0.00635991	0.0318102	1.40441	2.05264	0.175343	0.129402	0.49015	0.0303969	0.420066	0.162033	2.43359	0.0236309	0.0164653	0.629747	3.04896	0.762686	0.074654	0.125519	2.79165	0.0234136	0.0202829
TCGA-B0-5100	5.2411	1	0.0114169	0.156091	1.19833	3.58397	0.351924	0.00802036	2.86824	3.66717	1.6213	0.221122	0	0.393349	9.96658	3.9436	5.18702	0.181714	0	0	0.503616	0	3.01088	0.125526	1.45626	0.0541616	0	0.0468938
TCGA-B8-4154	0.69863	0	0	0.162133	0.0879032	1.42887	0.181323	0.00347117	0.00868083	0.00901781	0.374766	0.114841	0.0538107	0	0.0150821	0.127371	0.176872	0.0384487	0.00515901	0.00898657	0.206785	4.96238	1.46598	0.0271636	1.47975	8.36839	0.0979718	0
TCGA-CJ-6030	6.29863	1	0	1.64748	0.227111	0.296125	0.0205671	0.666058	0	2.25032	0.866762	0.361838	0.00635797	0.781593	0.0484709	0.481583	0.0128604	5.02856	0	0	0.206026	0.188378	0.222396	6.93252	0.12951	3.2571	0.00805273	0
TCGA-B0-4945	5.87671	1	0.0393329	0.161326	0.629756	1.04415	0.221316	0.0276313	0.357024	2.54832	0.899197	0.121888	0.74068	2.12951	0.0520247	0.371764	0.324909	3.07915	0.0684448	0.0357675	0.533854	0.449483	0.192091	2.81097	0.254487	6.7796	0.0565128	0.0881214
TCGA-B0-5077	3.60822	1	0	0.0809468	0.411282	0.405466	0.329003	0.0118836	0	0.968628	0.580087	0.163816	0.00575693	0.790966	0.0154902	0.45786	0.0232894	0.00897476	0	0	0.440065	0.494654	2.41646	0.0464975	0.187627	9.5899	0.0291659	0.012633
TCGA-CZ-5984	4.08493	0	0.00899056	1.68397	0.0586451	0.305864	0.494879	0.91264	0.0868719	2.96985	0.181354	0.327361	0.00611933	1.50451	0.332049	0.0927013	0.0123777	0.00317991	0.00469345	0	0.396585	1.4142	0.675076	1.75457	0.473666	5.56595	0.015501	0
TCGA-A3-3346	0.375342	1	0	2.70741	0.755798	0.13031	0.185537	1.91282	0.0555161	26.2067	0.0594931	0.163208	0.0215083	1.19241	0.0450118	0.407285	0.116015	12.0113	0	0	0.339546	5.35301	11.8253	0.115812	0.262871	0.0499701	0	0
TCGA-B2-5633	0.980822	0	0	9.84606	0.407035	0.473751	1.71741	0.0256137	0.0873593	0.360047	1.09403	0.232068	0.0585247	1.74134	4.82317	0.858842	0.118758	0.219811	0	0	1.6994	0.210832	0.639319	3.59601	0.441312	4.83172	0.0935476	0
TCGA-A3-3311	3.26301	1	0	0.626121	0.175389	0.339341	0.147048	0.519441	0	1.90666	0.669745	0.155221	0.0259756	1.17398	0.0174732	0.196752	0.0919479	6.21594	0	0	0.415466	2.78989	0.629034	2.098	0.132279	10.1386	0.0534619	0
TCGA-AS-3778	0.117808	0	0.0104082	0.0569198	0.734472	1.5049	0.404858	0.00731174	0.0274282	0.873782	0.722229	0.120951	0.0141685	0.153684	0.0190615	1.26099	0.0143295	0.106758	0	0	0.25899	0.251876	0.934015	0	0.0865823	1.50598	0.0942121	0
TCGA-B0-5121	1.51781	0	0.0180036	0	0.144127	0.605533	0.171772	0.00316187	0.0316293	0.242321	1.09675	0.118555	0	1.86084	0.0631957	0.48729	0.0743592	8.66971	0	0	0.0661801	1.21628	0.939693	0	0.224649	3.05336	0.0698415	0
TCGA-CZ-5452	4.26301	0	0	0.0141071	0.159087	0.231364	0.42408	0	0.0181275	0.070617	0.366321	0.135894	0	0.203142	0	0.212783	0.142057	3.14589	0	0	0.134212	1.14446	3.28806	0.170171	0.257504	2.81461	0	0
TCGA-A3-3316	4.09041	0	0	0.359866	1.39437	0.56985	0.708329	0.0184909	0.0924854	0.232183	0.835361	0.244702	0.0238874	0.863679	0.0107123	0.949905	0.0724765	0.0310327	0.146571	0	1.2107	5.1312	6.45951	0	0	0.0832462	0.00756369	0.00655233
TCGA-B0-5095	0.671233	1	0	2.00261	0.667087	1.01477	0.258007	0.0164639	0.0514671	3.44314	0.680757	0.145252	0.00797584	0.403727	0.0929958	0.936397	0.193595	1.89825	0.0122347	0.0106559	0.82837	0.638046	2.91864	1.93257	0	0.750473	0.00505093	0.00437555
TCGA-BP-4164	2.71781	1	0.0328654	0	0.0974455	0.292231	0.0120603	0.00577197	0.317565	2.36922	0.25192	0.0636535	0.0111848	0	0.0100316	0.381233	0.135742	0.313856	0	0	0.17657	2.78367	0.571801	0	0.0911321	12.2392	0.0708306	0.0122719
TCGA-BP-4177	4.57534	0	0.0188622	0.0128941	1.057	3.06997	0.740623	0.00662533	8.60753	0.262484	1.05774	4.84417	0.0577726	0.0464187	5.62782	2.82007	16.1654	0.176793	0.0393874	15.0169	0.288013	0.0950959	0.172721	0.103693	3.16432	1.07378	0.15041	0.795875
TCGA-CW-6090	6.99178	0	0	1.75614	0.667793	0.231285	0.0839408	0.00618051	0	4.06629	0.447219	0.109054	0.0059882	0.476324	0.0295395	0.680361	0.0121125	0.3174	0.00459287	0	0.502523	0.177423	0.354474	0	0.0731868	0	0	0.00328513
TCGA-BP-4799	3.10411	1	0.0114631	4.35689	0.523416	0.496342	0.664633	0.0281849	0.050347	0	0.943419	0.186495	0.0156045	3.94941	0.0209935	0.29549	0.0946912	0.00405445	0.23937	0	1.43269	0.323639	2.12035	0	0.095358	0	0.0345871	0
TCGA-B0-5097	1.82192	0	0	1.30011	0.7961	0.233554	0.320221	1.39501	0	1.78654	0.261778	0.0953388	0.022844	0.881017	0.0307332	0.922833	0.0462072	0.0237418	0.00584035	0	1.06924	0.248174	1.41373	0	0.0310217	0.371513	0.0626887	0
TCGA-B0-4822	3.04384	1	0.0142944	1.54391	0.483162	0.784718	0.293748	3.84098	0.0627821	0.260877	1.01496	0.454038	0.0194587	2.25137	0.0523574	0.773792	0.0196798	0.0505584	0	0	1.84313	0.0576534	8.19393	0.0392909	0.158547	0	0.00616138	0
TCGA-BP-4343	5.23836	1	0	3.27549	0.0852417	0.435317	0.210999	0.0210379	0	0.4591	0.396281	0.296969	0	0.412712	0.0329073	0.339665	0.692663	0	0.00625351	0	0.0948423	0.869662	0.548454	0.0329264	0.0332163	0.0852417	0.00516334	0.00447293
TCGA-AK-3458	3.2	0	0.0284017	0	0.0505263	1.39446	0.781674	0.0947725	0.124742	0.544255	0.80207	0.187028	0.212644	0.139789	0.039011	0.0366061	0.527876	0.0251138	0.0296537	0.116222	0.176682	1.03097	0.572161	0.0780674	1.81136	14.9221	0.220358	0.0265129
TCGA-CZ-5457	4.23836	0	0	0	0.0535876	0.565326	0.138675	0.00288559	0	7.4028	1.61074	0.133654	0.00559161	0.323474	0.0476435	0.12706	0.0678617	0.00290568	0	0	0.0603974	0	0.120363	0	0.0683396	0.48716	0	0.00306756
TCGA-CJ-5683	5.17534	0	0.0832562	0.016261	0.253906	0.524183	0.279331	0.0668427	0.323877	0.0434129	0.556605	0.488357	0.250956	0.234158	0.0762375	0.827793	1.32635	2.39785	0.117972	0.17305	0.242146	1.24724	1.39406	0.0653845	0.890461	9.90235	0.645954	0.168763
TCGA-BP-4331	6.72329	1	0	0.0670831	0.506275	1.24437	0.0432133	0.00344691	0.0258605	0.922342	0.522589	0.167256	0.0267173	0.482998	0.0329487	0.354146	0.121594	12.6723	0	0	0.477275	2.59248	0.700909	0.107895	0.517012	10.9169	0.0761377	0
TCGA-BP-4787	1.31507	1	0	1.83543	0.217735	0.487952	0.261058	1.74916	0	0.0261761	0.249971	0.222233	0.00780984	0.338849	0.0280185	0.266199	0.0631887	0	0.0359403	0	0.428276	0.115698	0.756501	0.599245	0.0954505	0.326602	0.0049458	0
TCGA-AK-3451	4.05753	0	0.0428461	0.214788	0.0592844	0.35337	0.115301	0	0	0.0390977	0.414852	0.132774	0.0486046	0.210883	0	0.662677	0.157302	2.33378	0	0.0259748	0	0.144009	1.25549	0	0.277217	18.7	0.0369363	0
TCGA-CZ-5987	1.21918	1	0.0183575	2.25883	0.0979732	0.0567756	0.242513	1.63135	0.0483764	0.661682	0.118496	0.0568873	0	0.542119	0.0168099	0.378566	0.0505472	38.4446	0	0	0.290687	1.77698	1.54651	5.44957	0.0509031	19.5946	0	0
TCGA-MM-A564	1.66301	0	0.0154069	0.421283	0.502494	1.21508	0.22615	0	0.040601	9.60934	0.497252	0.035808	0.0419462	0.0758309	0.00470269	0.595725	0.0212114	1.15526	0	0	1.41152	0.217492	16.1114	0	0.128165	0	0.00664091	0
TCGA-T7-A92I	0.975342	0	0.147218	0	0.818437	1.92797	4.35564	0.0646378	0.0161649	0.00839618	0.230146	8.45414	0.056364	0.135861	0.00561698	0.925008	0.0760059	0.0130176	0.00480338	0.00836709	2.16987	0.0185554	0.168509	0	0.102055	0.04365	0.00396601	0.00687141
TCGA-CJ-4901	3.9726	0	0.0532219	0.40748	0.258796	0.288057	0.10937	0.366405	0.0374008	0.00971315	0.334954	0.428812	0.0289799	0.943025	0.0682292	0.329261	0.102582	0.0112946	0.0166704	0	2.35371	0.407853	0.389881	1.28736	0.177094	0	0.0183524	0.00794922
TCGA-A3-3328	3.79452	0	4.32362	0.0231812	6.6259	2.6744	2.96166	0.00595556	10.5225	0	14.1869	7.08666	469.773	0	45.4058	4.50178	54.3548	0	36.5431	0	7.70457	0	0.139734	0	49.4366	0.020109	0.0182709	0.0158278
TCGA-G6-A8L8	2.98904	1	0.0135919	0.0185827	0.193439	3.79383	0.069828	0.0143224	0.656665	14.9392	0.285138	0.0105299	0.0370048	0.86967	0.15765	0.350365	0.0748506	0	0.00709555	0	0.553438	3.20698	3.03685	0	0.0376889	7.35069	0.00585859	0.0101504
TCGA-BP-4173	5.1863	0	0	0.0543675	0.672061	0.415083	0.109444	0.0384113	0.0785949	0.494411	0.320857	0.215652	0.0338329	1.2722	0.0394481	1.10194	1.04021	4.4375	0.0103797	0.00904033	0.86582	0.340824	0.491584	0.245935	0.275666	2.90047	0.0471364	0.0148486
TCGA-CJ-4888	4.29315	1	0	8.19349	0.528268	0.459198	0.931187	1.92802	0	3.68272	0.428371	0.216108	0.00612469	4.69465	0.148317	0.417521	0.222994	10.8434	0.0140927	0	0.488532	1.07065	1.41725	0.173137	0.199613	1.19527	1.22177	0
TCGA-BP-4329	2.31507	1	0	0.0257518	0.100525	0.691773	0.117503	0.00992399	0.0827276	6.74191	0.55472	0.138627	0	0.509886	0.0287462	0.194214	0.414911	0.0133241	0	0	0.159782	1.86125	3.08735	0	0.104458	6.23257	0.251683	0
TCGA-BP-4989	0.323288	0	0	0.108523	0.455013	0.579643	0.0517837	0.0371747	0	0.0925528	0.448325	0.259644	0.0360181	0	0.0942217	0.431961	0.194279	0.00311946	0	0	0.608509	0.0711445	0.242284	0	0.391295	3.97482	0.0114047	0.00987978
TCGA-CZ-5462	0.852055	1	0.00869571	0.142664	0.0825044	0.0672348	0.0319099	0.0305436	0	0.610992	0.203472	0.242522	0.00591864	1.06998	0.0159253	0.134492	0	0.738149	0	0	0.0393414	1.50811	0.57331	16.9703	3.9544	6.04345	0	0
TCGA-G6-A5PC	0.663014	1	0	0.487412	0.579073	0.563284	0.0796323	0.00544446	0.0136157	0.155587	0.337679	0.0480334	0	0.228872	0.0189248	1.79801	0.06402	0.213812	0	0	0.122722	0	5.50711	0	0.0859612	7.05917	0	0
TCGA-B0-5812	8.11781	0	0.0190834	0.0391359	0.430023	0.981221	0.105043	0.0100545	0.0502895	0.827159	0.954658	0.369606	0.0194834	0.140889	0.0320368	0.860861	0.275867	0.020249	0.0249058	0.0260303	0.248221	0.827415	0.786358	0.340953	0.26458	6.33718	0.30846	0.0641316
TCGA-DV-A4W0	5.50137	0	0.0134925	0.249568	0.829888	1.71879	0.406951	0.00858579	4.13431	0.0411318	0.75183	6.63717	0.00459175	0.348417	4.04848	2.06144	7.02008	0.336908	0	7.84078	1.52983	3.6163	0.873823	0.0185433	5.62351	2.58148	0.313563	1.59977
TCGA-A3-3365	2.39178	0	0.0861493	0.420651	0.452478	1.90315	0.352265	0.00864567	0.518914	8.64175	1.83707	0.619741	0.443963	0	0.54845	0.317244	2.0163	0.156705	0.224868	0.0111914	1.4616	0.421922	0.698711	0	0.955529	10.3924	0.541085	0.105695
TCGA-CJ-4882	5.1589	0	0.092351	3.2407	0.565893	1.01158	0.135557	0.53523	0.865308	1.83993	0.844501	0.190789	0.104763	0.303027	0.136245	0.595143	0.190716	5.19358	0.168739	0	0.47875	0.775997	3.41081	0	0.981636	0.657167	0.0398065	0.0919569
TCGA-BP-4960	5.95068	0	0	0.0649288	0.889916	0.565483	0.104564	0.0400346	0	0.79305	0.275894	0.0735839	0.0258593	0.280493	0.0144957	0.563128	0.0784595	157.733	0.00991687	0	3.96416	1.11096	3.32242	0	0.131687	0.0675886	0	0.0106398
TCGA-BP-4985	2.60822	1	0.00836486	7.09053	0.302581	0.265175	0.036835	6.43454	0.205739	0.0267157	0.0404959	0.032402	0.0113869	0.164683	0.0153194	0.560624	0.126679	1.21894	0.00436681	0	1.05492	0.101214	0.857885	0.0689773	0.0927793	3.07541	0.237966	0.00312344
TCGA-B0-5706	6.6137	0	0	3.02836	0.112586	0.293597	0.394804	0	0.41694	6.52574	0.28085	0.0980584	0	1.86893	0.00965856	0.0815682	0.174259	19.9554	0	0.0575498	0.0715809	0.38288	2.31805	0.608843	0.26323	0.30023	0	0
TCGA-CJ-4905	4.09863	0	0	0.149115	0.238804	0.518953	0.394075	0.00884066	0.501138	1.31296	0.98833	0.0779961	0.00571039	0	0.0153649	0.410905	0.0115506	0.0979243	0.00437979	0	0.0237232	0.676765	1.39821	0	0.348957	4.93529	0.0361627	0
TCGA-BP-4963	5.02466	0	0.0100828	0.289485	0.514198	0.514532	0.1036	0.0212493	0.0265706	0.013801	0.553208	0.218716	0.048039	0.049626	0.00615517	0.675759	0.0277628	0	0	0	0.364934	13.359	0.627827	0	0.139792	11.2167	0.139072	0
TCGA-AK-3460	2.60548	0	0	0.0227058	0.187118	0.744778	0.0609439	0.0175003	0.116708	2.69755	1.19261	0.167262	0.0226077	0.081741	0.096315	0.0428104	0.548751	0.0117481	0.0346797	0	0.356902	0	1.36869	0.0912989	0.0460513	9.41499	0.014317	0
TCGA-AK-3440	4.78082	0	4.57694	0	7.94591	1.49005	0.412524	0.00705107	24.7575	0	4.94825	2.15394	107.203	0.0988031	0.12561	3.38938	44.4821	0.0106502	46.76	0	2.31593	0.0202414	0.018382	0	1.25243	0	3.54761	0.0149915
TCGA-B0-5697	5.0274	0	0.00880638	0.421399	0.287219	0.558343	0.0581689	0.0154662	0.154713	0.0441977	0.348172	0.811872	0.0119879	0.173376	0.317183	0.703718	0.375849	0.0186886	0.0091946	0.00800811	0.18427	0.213112	0.338687	1.33133	0.53722	34.1738	0.026571	0.0164415
TCGA-3Z-A93Z	1.05479	0	0.150594	0	0.7479	1.13527	0.27631	0.0198359	0.248032	6.85376	1.01764	0.481253	0.5125	1.2971	0.0517118	0.87343	1.16623	0.239688	0.108097	0.359475	0.191622	0.0379617	0.827389	0.0517419	0.835158	1.51813	0.202847	0.13355
TCGA-A3-3374	3.6	0	3.639	0	2.47893	1.30219	0.706313	0.00704239	5.76788	0	3.68033	1.73967	87.6517	0	0.0152994	1.1887	95.6727	0	12.5077	1.26713	2.80064	0.56606	0.532421	0	8.0613	0	0.00432103	0.90961
TCGA-A3-3373	4.4411	0	0	0.021796	0.174893	0.369794	0.0526517	0.00559969	0.112031	13.8565	0.225106	0.376697	0.0108509	0	0.0462278	0.267117	0.252407	5.20731	0	0	0.0540948	2.00936	0.262769	0	0.265236	4.70794	0.0240508	0.0535754
TCGA-B0-5700	2.96438	0	0.0718849	0	0.434801	0.889297	0.20048	0.0100998	0.12629	7.24835	0.394409	0.222762	0.264209	0.566093	0.0877664	0.778262	0.45525	0.310188	0.060043	0.052295	0.430922	1.07275	2.18538	0	0.119597	4.91069	0.185909	0.0268418
TCGA-DV-5574	1.98082	0	0.107344	2.40152	0.480305	0.641349	0.186213	0	0.445748	0.926103	2.11019	1.0055	0.464945	0.480305	0.169782	0.578567	1.42412	0.0862887	0.0764157	0.0798659	0.320088	0.236155	0.268077	0.107293	0.568248	1.45827	0.702449	0.131178
TCGA-BP-4165	8.32055	0	0.0130319	0.106902	0.185469	2.93217	0.0956439	0.00915485	0.057237	1.0108	0.525747	0.020192	0.04435	0.0641412	0.015911	0.167964	0.161474	0.0138279	0.0204095	0	0.405345	1.20891	0.620529	0	0.180679	3.02932	0.0280859	0
TCGA-DV-A4VX	4.45479	1	0.0772266	0.971366	0.540383	0.167192	0.929527	0.89515	0.0271348	0	0.149547	0.119658	0	7.37394	0.0518586	0.398141	0.0850573	0.0163888	0	0.0280905	0.462944	0	10.5226	0.849089	0.342625	11.8701	0.0332874	0.00576728
TCGA-B0-4846	3.28767	1	0	0.0141976	0.21553	0.586136	0.0533501	0.040123	0.0638535	4.09838	0.519492	0.176991	0.0141362	0.102223	0.0348666	0.401529	0.214453	79.8938	0.00542115	0	1.28613	3.68577	1.12207	0.0285438	0.460722	12.2174	3.16907	0
TCGA-CJ-5686	5.58356	0	0	0.0239919	0.234138	0.427403	0.0837146	0.0277373	0	2.81031	0.269024	0.0951653	0.089581	2.76387	0.431185	0.271411	0.0362396	0.161376	0	0	0.104203	0.230028	0.16069	7.13879	0.121649	7.38836	0.0340378	0
TCGA-CJ-4876	5.35616	0	0	0.605729	0.17976	0.585962	0.0513415	0.016381	0.0102416	5.25573	0.301035	0.0632277	0.0317427	0.229539	0.08541	0.180325	0.288931	2.39179	0	0	0.323086	1.50479	0.298935	0.769137	0.064659	1.21683	0	0.0130606
TCGA-B0-5693	8.4274	0	0	0.0162396	0.204266	0.835751	0.392292	0	0.0939051	0.493171	0.948816	0.0552129	0	0.935399	0.0181279	0.275568	0.0163531	0.00420121	0.00620085	0	0.107478	0.143723	1.28345	0	0.131746	1.29603	0.0102397	0
TCGA-B0-5075	1.74521	1	0	0.193332	0.638228	0.267267	0.0230629	0.350446	0.00690086	0.211478	0.120436	0.450378	0.0374298	0.115999	0.0239791	1.21505	0.0973419	0.0111145	0	0	0.182155	0.0633712	1.35242	0	0.348542	34.0078	0.0101586	0.00293344
TCGA-CZ-5458	4.26849	0	0	0.0371955	0.16133	0.518874	0.425963	0.00318534	0.00796601	0.662019	1.0244	0.196717	0.00617246	1.33904	0.0359845	0.257142	0.0374556	0	0	0	0.205143	0.274323	0.863627	2.01907	3.99825	3.09753	0	0
TCGA-B0-4690	0.117808	1	0.0102556	1.61246	1.09468	0.261678	0.0827955	0.259364	0.0180175	0.140376	0.206873	0.436987	0.104706	0.302862	0.860848	1.42757	0.635375	0.00362736	0.0321233	0.037304	0.487189	0.744552	1.897	0.0281896	0.170627	0.0729788	0.0530465	0.0995659
TCGA-A3-3347	4.41096	1	0.0246996	1.08061	0.871482	1.13631	0.353488	2.96275	0.195268	0.0507121	0.567982	0.296595	0.226955	0.668625	0.173399	0.764029	0.170025	0.00436804	0.0838123	0.0449212	0.642543	3.8852	0.361877	0.0678914	0.239712	0.117174	0.058555	0.046114
TCGA-B0-4827	2.42466	1	0	0.787005	0.548231	0.249515	0.0256045	0.00919055	0.11492	11.2179	0.36594	0.189194	0	0.34342	0.0239596	0.831853	0.0960617	0.163497	0	0	0.00493243	0.685961	2.18831	0	0.120923	9.95092	1.13534	0.00325671
TCGA-B0-5402	1.23014	0	0.00796019	0.0108831	0.118009	0.363132	0.829589	0.00559202	0	0.130748	1.2396	0.061669	0.0162541	0.940298	0.0413051	0.102597	0.0219184	3.98671	0.00415555	0	0.162062	4.94429	0.91843	0.0656403	0.0882909	0.0566444	0.562703	0
TCGA-A3-A6NL	1.88767	0	0	0.053534	0.580489	1.69543	0.12453	0.00458454	0.103187	3.97802	0.558158	0.455026	0.0355351	0.192722	0.055775	0.740189	0.0179695	0	0	0	0.317398	0.157929	1.09956	0.179381	0.036192	2.04332	0.00562591	0.00487365
TCGA-A3-3307	3.93425	0	0.0141976	0	0.168383	0.790384	0.0833599	0.00997381	0.224486	3.94497	0.733157	0.164987	0.164279	0.069879	0.0433358	0.146391	0.156373	7.50231	0	0	0.20073	3.03495	1.30007	0.0390249	0.354316	9.53049	0.0305984	0
TCGA-BP-4351	2.65753	0	0.0356901	0.862046	0.507939	0.754275	0.611189	0.0668592	0.198555	2.36116	0.89271	0.101382	0.0404868	0.234216	0.0472064	0.459999	0.0818938	0.382909	0.043474	0.0216366	1.13029	0.383863	6.10052	2.71413	0.527811	2.5397	0.00512789	0.00888445
TCGA-CJ-4870	4.10411	0	0.0116963	0	0.131782	1.13949	0.0944261	0.00821663	0.102742	4.72816	0.622864	0.0634293	0	0.115136	0.0535514	0.1809	0.0805143	0.0868752	0	0	0.033073	0.707619	1.26381	0.353645	0.12973	5.79839	0.10083	0
TCGA-CJ-5675	6.65753	0	0.0299497	0.150138	0.11248	0.980311	0.0293077	0	0.0526165	1.3938	0.273874	0.208823	0.149489	0.442225	0.0243776	0.386012	0.508542	0	0.0208466	0.0453914	0.0733955	1.93273	1.59064	0.439053	0.719741	8.40643	0.133396	0.055916
TCGA-B0-5106	4.37808	1	0	0.0156603	0.353205	2.28497	0.327858	0.00402333	0	0.0261307	0.406653	0.346081	0.00779629	0.281884	0.0279699	0.147632	0.126158	0.117489	0.00597965	0.0729124	0.719033	0.0230994	0.440526	1.60571	0.0317616	2.4996	0	0.0128312
TCGA-B0-4843	0.876712	1	0.0293332	0.160416	0.504441	1.11134	0.269104	0.0154549	1.99693	0.608949	0.650869	0.13635	0.0499134	0.360936	0.0313371	0.378067	0.0807689	26.7519	0.00765658	0.0266743	0.62208	0.621124	8.64904	0	0.0813377	0	0.0252873	0
TCGA-B0-5695	3.89041	0	0.0439351	0.0120135	0.15111	0.665821	0.0644901	0.00308643	0.177529	11.6987	0.659365	0.285913	0.245213	0	0.0777805	0.385062	0.471804	1.728	0.0366976	0.0559336	0.0496933	0.230364	1.48051	0	0.292385	2.37607	0.295426	0.114838
TCGA-B0-5117	1.46575	0	6.64166	0	5.5682	2.20883	0.468869	0.00423389	35.3225	0	11.1847	5.1174	143.871	0.177982	0.0294338	1.55358	56.0084	0	26.8317	0.317875	6.50323	0	0	0	2.97473	0	0.145477	0.103521
TCGA-BP-4325	8.12055	0	0.0109042	0.0298162	0.148722	0.598607	0.0400143	0.0459611	0	0.388059	0.536691	0.278773	0	0	0.0133133	0.112433	0.105086	0	0.0341547	0	0.709165	3.25451	0.838736	0.0299723	0.211653	5.69022	0.0141003	0.00407163
TCGA-BP-4999	3.46849	0	0.0145455	0.0099432	0.383831	1.25961	0.304245	0.00766362	0.108604	4.85458	1.36727	0.0619775	0.0247506	0.214773	0.0799155	0.33745	0.0200255	0.141478	0	0	0.542909	0.278664	1.85138	0.039981	0.100832	14.1457	0.0031348	0
TCGA-BP-4758	6.04932	0	0	0.0244974	0.191257	1.42698	0.118355	0.00944058	0.0314791	2.06017	0.795162	0.124933	0.0121958	0.176381	0.0519573	0.346412	0.296025	0.424615	0.014031	0.0162939	0.471195	0.0361345	0.295336	0	0.0496849	2.12508	0.100403	0.00669062
TCGA-BP-4355	2.61096	1	0.0111737	0.0458296	0.742109	2.04755	0.393631	0.0392475	0.166858	0.800399	1.77609	0.0173129	0.0228158	0.384969	0.0443375	0.518452	0.123067	0.197604	0.00583314	0.0406434	0.442334	0.1352	0.47066	0	0.0619668	0.47707	0.0096325	0
TCGA-B0-4847	2.1726	1	0	0	0.316381	0.825046	0.0846638	0.055714	0.0126665	0.203952	0.407217	0.134054	0.0392585	0	0.0528164	0.111511	0.158819	0.0561019	0.0150554	0.0131126	0.701311	0.872384	1.58449	0.317083	0.159937	5.40414	0.0248616	0
TCGA-CZ-5982	5.59452	0	0	0.0142541	0.105102	0.878672	0.214249	0	0.430436	1.17019	0.504734	0.0484624	0	0	0.031823	0.268751	0	0.390881	0	0	0.206364	13.0567	0.821035	0	0.115639	1.4838	0.00898779	0
TCGA-CZ-5989	4.38082	0	0	0.0404693	0.0789882	0.183095	0.054311	0.0207942	0	0.121549	0.692622	0.263717	0	0.0728447	0.0587275	0.0763021	0.244514	0.00523474	0	0	0.234358	0.626781	0.081315	1.3018	0.656628	70.6681	0.00637939	0
TCGA-CZ-5985	4.46301	0	0	0.613333	0.0997589	0.224016	0.0342963	0.246208	0	0.140718	0.248852	0.246178	0	0.0919999	0.0171163	0.313191	0.0128671	1.04127	0	0	0.153278	1.63974	0.838697	2.97996	2.02141	29.972	0	0
TCGA-CZ-4865	0.454795	1	0.0201597	0.56043	0.103607	0.374098	0.157821	0.00236036	0.00590288	0.248347	1.426	0.348804	0	0.36382	0.322028	0.329122	0.0555098	46.9464	0	0	0.874071	0.0813101	2.71981	0.0738839	0.83851	5.67448	0.0115861	0.00250921
TCGA-BP-4789	4.07945	0	0.00963213	0.0131689	0.37698	1.37034	0.445363	0.00338327	0	5.09789	1.43779	0.186554	0.0590041	0.0474081	0.0382205	0.595899	0.026522	0.00681366	0	0	0.174312	0.349643	2.41671	0.0264758	0.694429	3.79265	0.00415178	0
TCGA-CJ-6031	5.22192	0	0.0284589	0.116726	0.489405	0.601451	0.215829	0	0.0416646	1.29846	1.05627	0.683475	0.0129135	0.466904	0.0637016	0.562424	0.0391807	0	0	0	0.160943	0.114783	1.12926	0.338974	0.420871	2.07013	0.00817784	0
TCGA-AK-3454	2.39452	0	0	1.38571	0.494966	0.806719	0.371933	3.06794	0.1833	0.12241	0.865901	0.785212	0	2.20083	0.00909904	0.998959	1.3954	0.0105437	0.0778108	0.216864	1.77015	0	5.95077	0	0.0826603	0.212128	0.0256984	0
TCGA-B0-4852	3.07123	1	0	0.0532203	0.15389	0.426389	0.1857	0.068365	0.0626889	4.61777	0.664817	0.0653408	0.0353268	1.6924	0.0237635	0.0836194	0.0535924	9.73411	0.0270952	0.0058997	0.532011	1.26911	1.15253	0.624154	0.197889	11.434	0.0950799	0
TCGA-B0-5119	0.161644	0	0.0317177	0.0144547	0.0877731	0.882865	0.0465568	0	0.232178	0.274958	1.24547	0.0655261	0.0143922	0.156111	0.0193626	0.136267	0.0291116	0.00747892	0	0	0.0837075	2.94232	3.50463	0.0290608	0.322482	7.24755	0.00455715	0
TCGA-CJ-5684	6.11233	0	0.0547362	1.25722	0.389501	0.634827	0.313343	0.0269164	0.250022	5.64408	0.406315	0.25443	0.290594	0.107762	0.00334145	0.620821	0.512434	0.0193599	0.0628641	0	0.0742919	3.06866	0.561364	0	0.212488	11.4513	0.0613423	0.0286139
TCGA-BP-4776	1.12603	0	0	0.0237433	0.937144	1.5979	0.0637284	0.00609996	0	0.451645	1.48532	0.134541	0.070922	1.96594	0.0424066	0.358131	0.0717279	0	0	0.0315846	3.50619	0.630397	0.731513	0	0.192621	2.51278	0.374278	0.0194539
TCGA-CJ-4900	4.69589	1	0.0129847	1.26043	1.10109	0.542145	0.476489	0.0820956	0.0684359	3.16954	0.261923	0.120714	0.0265137	0.191727	0.0673771	0.870252	0.0178767	9.3919	0.00677856	0	1.1382	0.288041	2.78228	0	0.144021	3.91155	0.0727592	0.00969698
TCGA-BP-4986	2.15068	0	0.0330855	6.20838	1.37828	0.492445	0.315669	1.20861	0.0581257	0.124538	1.10786	0.173015	0.0168895	2.32051	0.0378704	0.895501	0.159426	0.0292554	0.004318	0.0075216	0.963608	0.0166804	0.121185	1.00036	0.0688068	1.58919	0	0
TCGA-B0-5113	0.983562	0	0.00967598	0.0264578	0.407386	0.740661	0.0923186	0.00679735	0.127493	2.88282	0.468433	0.112442	0.0197576	0.142872	0.109277	0.199537	0.106571	0.37988	0.00505127	0	0.410404	0.156104	0.106323	0.611715	0.0268304	2.6394	0.0208534	0
TCGA-B8-4621	1.18082	0	0.0666642	0.227856	0.716511	0.566989	0.128432	1.22932	0.00731986	0	0.188261	1.24596	0.0170153	0.451155	0.0356091	1.37474	0.0114725	0	0	0	0.508957	1.63006	0.228916	0.687147	0.046213	74.023	0.0251427	0
TCGA-B0-4697	1.58356	1	0.0356096	1.3145	1.1614	0.302866	0.0261348	1.16323	0	0.211213	1.35041	0.386224	0	3.15479	0.152169	2.11123	0.588306	0.201519	0.0371794	0.0323818	4.5714	0	0.717369	0	0	0	0	0.0265933
TCGA-B0-5690	6.59726	0	0.0113476	0.0310285	0.423932	0.596625	0.483039	0.00398583	0.249197	0.553984	0.796569	0.219779	0.00772361	0	0.0207819	0.52652	0.0156228	39.2487	0	0	0.0705913	1.64765	0.581893	0	0.157328	0.888239	2.86624	0
TCGA-B0-4691	0.380822	1	0.0666993	0.501547	0.454853	0.807955	0.130539	0.96055	0.0585897	0.116656	0.287026	0.266977	0.0453982	0.218857	0.0950077	0.171933	0.214266	48.2242	0.0290165	0.0101089	0.641247	0.134509	3.48135	0.336115	0.215774	0.105473	0.0383329	0.0415091
TCGA-B0-4703	0.49863	1	0	6.96092	0.357042	1.04542	0.263585	2.38942	0.0371152	0.293989	1.06537	0.425538	0.0359483	0.831845	0.148313	0.381205	0.247227	21.8488	0.0165432	0.0288168	0.686981	0.0852082	1.97321	0.0580694	0.146452	0	0.00455306	0.0276098
TCGA-A3-3380	1.55342	0	0	0.0132063	0.34941	2.04641	1.02795	0.0169644	0.169701	0.537678	1.48084	0.15715	0.0788953	0.237713	0.0530709	0.199197	0.0265973	0.013666	0	0	0.294986	0.175317	0.371496	0	0.241061	2.13083	0.00832712	0.0180342
TCGA-CZ-5460	3.91781	0	0	0.0641255	0.100129	0.319136	0.0688468	0.0131798	0	0.13696	0.355739	0.218021	0	0.230852	0.0257695	0.411075	0.129148	13.3279	0	0	0.222811	6.54544	4.24338	0.154707	0.156069	5.6072	0.246646	0
TCGA-A3-3367	6.21918	0	0.0082262	0.0112467	0.239027	0.27986	0.144898	0.0202261	0.0216781	0.120104	0.497807	0.184816	0.0167972	0.971719	0.0225981	0.530125	0.056627	91.6423	0	0.00748052	0.241912	4.31322	1.83798	0.0678338	0.136862	15.7075	0.0957359	0.00614332
TCGA-B8-A54K	1.28493	0	0.0251566	0.0171969	2.76725	2.79121	1.25548	0.00883622	3.69036	1.05596	0.842365	7.65927	0	0.185726	6.41932	4.70142	21.5252	0.31587	0	24.2259	1.04567	0.025366	0.668039	0	0.313904	0.0596711	0.0596384	3.80905
TCGA-B0-5702	4.39726	0	0	0	1.78681	0.685229	0.0216808	0.0415049	0	0.552609	0.286027	2.67765	0.402135	0	0.0270506	17.6666	9.51689	1.74489	0.447227	0	0.0835315	0	4.11169	0	0	1.12113	0.152798	0.0110306
TCGA-CJ-4638	1.18082	1	0.0321109	0.504868	0.647416	0.360006	0.0471339	0.0733129	0	0.146508	0.1425	0.186576	0.0546398	0.237069	0.0490064	1.36576	0.0663129	8.02403	0.0335264	0.365002	0.317794	0.550428	3.55787	0	0.0890399	19.9937	0.00692045	0.0059951
TCGA-DV-5573	3.09589	0	0.39268	0	0.740913	0.717645	0.410463	0.0543355	0.742137	0.0705795	0.912115	1.07858	1.41736	0.292837	0.145284	1.38031	2.76864	2.14225	0.391355	0.270519	0.289367	0.575925	0.719153	0.0654156	2.63966	14.8465	0.374421	0.262151
TCGA-CJ-5677	2.14247	1	0	0.737964	0.655775	0.386809	0.0966216	1.73408	0	0.0540599	0.531122	0.173386	0	0.323984	0.0241104	1.76468	0	1.99294	0.00687272	0	0.253138	0.318591	1.08497	0.868481	0.0365053	0	0.113492	0.0245792
TCGA-A3-3351	2.49315	0	0	0.0178376	0.371367	0.615359	1.11075	0.0320791	0.286516	1.04769	0.168434	0.222369	0.00888027	1.28431	0.0477883	0.470843	0.359247	0.595287	0.00681105	0.0593214	0.213975	0.131555	1.86374	0	1.04915	9.71742	0	0.0194869
TCGA-BP-4975	3.92603	0	0.0198279	0.469879	0.180287	0.679666	0.349251	0.00928602	0.0522513	1.6495	0.421291	0.168971	0	0.13012	0.0342953	0.340741	0.0363973	0.0584416	0	0	0.164461	2.59907	1.48882	0.127168	2.08926	4.43663	0.00569766	0.00987162
TCGA-CW-5585	7.14795	0	0.0262342	0.0239114	0.0674128	1.6633	0.0770155	0	0.0230445	0.0159594	0.275177	0.088071	0	0.0430405	0.00800753	0.112708	0	0	0	0	0.00989081	0.3527	0.512482	0	0.26673	0.352621	0.00376928	0.00326528
TCGA-BP-4346	4.09041	1	0	0	0.423239	1.0948	0.0506925	0.00808698	0.0202242	0.110299	0.65019	0.267551	0	0.113319	0.0210826	0.623161	0.364522	2.57735	0.0120192	0.0104682	0.468737	1.11433	2.69857	0.0316422	0.79802	11.4684	0.0148859	0.0171939
TCGA-B0-4839	4.49041	1	0	0.0295488	0.166613	0.459552	0.0158622	0.0227745	0	0.458538	0.488282	0.142323	0.00735528	0.319127	0.00989542	0.58498	0.0892664	0.0726213	0	0	0.171118	0	0.791634	1.18814	0.05993	2.07625	0.00465795	0
TCGA-CJ-5678	1.5726	1	0	0.0545921	0.0710355	0.2367	0.976858	0.116879	0	0.170039	0.279225	0.237166	0.0181187	1.37572	0.0162507	0.308789	0.0916231	8.85517	0.00694841	0	0.0752724	2.44259	0.780032	0.182926	0.332166	2.68356	0	0
TCGA-A3-3322	4.04932	0	0	0.110624	0.31188	0.583912	0.791791	0.0521048	0.0236919	7.60498	0.467885	0.104475	0.0275365	0.132749	0.0329299	0.243337	0	0.548524	0.00704004	0.0858422	0.312687	2.80115	0.864411	0	0.112182	11.7075	0.0116255	0.00503552
TCGA-BP-4769	5.13973	0	0	0.0155824	1.97352	2.29123	0.259309	0.00400332	4.14482	0.36921	1.1863	18.7367	0.00775752	0.280483	1.38458	3.81934	16.2719	5.94601	0.00594992	0.238378	0.91527	0	1.87858	0.0939837	1.7382	0.405517	0.0687774	2.17471
TCGA-BP-4760	6.46849	0	0	0.0707427	1.7551	1.34426	0.501278	0.00363495	6.68146	0.127484	1.12724	4.24114	0.0070437	0	1.68993	5.06847	16.8833	0.201314	0	6.42742	1.76744	0.0208696	0.189525	0	0.200869	0.294562	0.0758306	0.00772836
TCGA-CW-5581	7.66849	0	0.00954833	0	0.124567	0.834249	0.112124	0.0570153	0.251622	0.00871299	0.385211	1.82712	0.201468	0.234979	0.253558	0.319971	1.05165	7.48723	0.094708	0.0173656	0.0485988	0.654691	1.4514	0.0787363	0.794294	18.0962	0.279865	0.092699
TCGA-BP-4763	3.47945	1	0.044737	7.04914	0.192335	0.484267	0.123126	0.0274992	0	0.418438	2.09361	1.04842	0.197924	0.935808	0.051207	0.144151	1.27803	0	0.0291932	0.0203409	0.366852	0.067664	0.901243	1.29117	0.248101	2.04273	0.139803	0.0584668
TCGA-BP-5004	3.08493	0	0.00743984	0.0813732	0.423533	0.299127	0.715296	0.0209059	0.00653527	5.09172	0.51025	0.0461102	0.00506385	0	0.00908352	0.28767	0.0204856	0	0.00776781	0	0.21458	1.08025	0.245255	0.102249	0.123779	9.67067	0.0128273	0.00277803
TCGA-B2-4101	0.515068	0	0.0119386	0.310123	0.353977	0.590775	0.665912	0.134189	0.0524352	0.206988	0.491274	0.18498	0.0975104	0.411321	0.0437285	0.33852	0.0328728	0.0168904	0	0	0.594143	2.6965	0.349828	0.262524	0.7614	6.42822	0.0257297	0
TCGA-BP-4159	7.12603	1	0.0132383	0.0180993	0.180557	0.951931	0.0680114	0.00464995	0	1.31674	0.672937	1.25123	0	1.17283	0.00404077	0.34125	0.255162	0.0702348	0	0	0.232087	0.26697	2.86086	0.218328	0.256959	1.19324	0	0
TCGA-A3-3385	5.46027	0	0	0.0121068	0.0525113	0.629908	0.643407	0.0186623	0	0.46463	0.314379	0.0548824	0	0	0.0189203	0.045653	0.0487657	0.0407166	0.0046228	0.0161051	0.145229	2.8394	0.308131	0	0.0736637	17.2027	0.00381691	0
TCGA-CZ-5469	2.59178	1	0.0103104	1.5365	0.207878	0.279019	0.0832377	1.03938	0.108682	0.00470421	0.149744	0.191704	0	0.507466	0.33359	0.584708	0.0283897	0.0875217	0	0	0.40816	0.0623774	1.66166	0.0850206	0.285897	0.0978249	0.0133325	0
TCGA-BP-4330	5.1726	0	0	0	0.285844	0.621176	0.208103	0.0199192	0.0747221	0.806414	1.02191	0.183058	0.0192995	0.186079	0.0317344	0.365458	0.2082	0.00334298	0	0	0.347436	0.0571817	3.87736	0	0.0262083	5.33576	0.134441	0.00352923
TCGA-CJ-4889	5.33151	0	0.0206194	0.0281906	0.519658	1.5066	0.151331	0.0108638	0	0.338679	1.29769	0.503188	0.0210516	0.0507431	0.0188812	0.717546	0.0709694	0	0	0	0.507249	0.228701	0.81189	0.0283382	0.48599	5.64899	0.515486	0
TCGA-A3-3313	2.0137	1	0.0299621	0.0273092	0.100682	0.401553	4.79379	2.08378	0.0965035	0.0045568	0.749435	0.17796	0.0135956	0	0.0548724	0.154469	0.0550003	2.39501	0.0104276	0.00908203	2.68852	3.30312	0.128035	0.0274521	0.110775	9.38119	0.279818	0.15663
TCGA-CJ-5682	5.1589	0	0.0418903	0.0190906	0.372612	0.51823	0.0409923	0	0.0122657	0.0509673	1.08159	0.129812	0	0.274905	0.0127863	0.899852	0.0768965	0.00493878	0	0.0126977	0.0473804	2.67513	0.179008	1.65039	0	1.29172	0.0120374	0.0156418
TCGA-GK-A6C7	0.167123	0	0.0098172	0.0268439	0.308543	0.698337	0.108076	0	0.00862359	5.47803	1.05351	0.174928	0	0.0966381	0.104879	0.0759186	0.0540633	0	0	0	0.210973	0.811711	0.845022	0	0.054444	2.86421	0	0
TCGA-BP-4771	0.443836	1	0.0198407	1.54618	0.547094	0.774706	0.1893	0.996568	0.0348567	0.040736	0.768419	1.48329	0.00675217	2.29485	0.199849	0.664873	1.18823	25.414	0	0.00902109	0.409548	1.62047	1.27176	0	0.0550159	6.1651	0.034208	0.059268
TCGA-CJ-4881	5.51781	0	0	2.5817	0.580369	1.69152	0.0422527	3.3285	0.111257	0.294192	0.436648	0.454932	0	0.623385	0.238986	0.682653	0.269486	3.36388	0.0120218	0	1.17209	0.30186	2.7624	6.61463	0.287348	8.08421	0.014889	0.0128982
TCGA-BP-4759	6.49863	0	0	0.0401733	0.214903	0.378658	0.215655	0.0275228	0.00860376	0.0536264	0.395147	0.0834687	0	0.0482079	0.00896892	0.429216	0.0674237	0.0311787	0	0.00890678	0.0443132	0.849348	0.340819	0.0538448	0	0.975775	1.07656	0
TCGA-CJ-5671	5.32329	0	0	2.30993	0.419094	0.409836	0.28366	0.651633	0.00970017	0.0403068	0.614793	0.444862	0.0150323	1.19573	0.0101119	0.939361	0.0152031	0.0703039	0	0	0.124901	0.311772	1.03141	0.121413	0.0918613	0.0261934	0.00475982	0
TCGA-CZ-4864	3.60274	1	0.00828079	0.0113214	0.235703	0.787528	0.151937	0.00872585	0.538274	1.06167	0.567925	0.0384916	0.00563623	0	0.0328584	0.362877	0.262213	0.00585773	0	0	0.280982	0.183694	0.470127	0.0455226	0.321464	11.6869	0	0.00618409
TCGA-B2-5636	0.726027	0	0	0.109884	1.34812	2.01523	1.63479	0	12.4559	4.88242	2.64957	13.4405	0.0156299	0.169536	0.13668	3.16689	10.9072	0.865001	0.0119879	8.88529	0.402584	0	0.82008	0.220919	0.700429	0.0544693	0.0247452	1.03324
TCGA-CZ-5464	4.08767	0	0	0.619798	0.111589	0.502631	0.803539	0.0450663	0.0751357	0.612711	0.53142	3.43919	0.00582188	0.168398	0.086157	0.330732	0.223745	0.139166	0	0	0.382145	0.0689978	3.97889	0	0.166026	0.0608667	1.49318	0.00638778
TCGA-CJ-4634	4.9863	0	0.0111419	0	0.396428	1.20609	0.294384	0.00391359	0.0195745	0.0965882	1.12375	0.0863185	0.00758364	0.109678	0.0306079	0.5457	0.0153396	0.401965	0	0.010132	0.28985	0.426917	2.40782	0.0918772	0.308953	3.01285	0.00480256	0
TCGA-BP-5186	1.89863	0	0	0.0278194	0.355955	0.794513	0.0970699	0	0.00893698	0.584885	1.1821	0.0945834	0.0276992	0.150225	0.0124217	0.393388	0.028014	0.0179924	0.00531124	0	0.293438	1.785	0.391284	0.0559302	0.169268	4.72998	0.078936	0
TCGA-B0-4824	4.53973	1	0	0.0800912	0.330014	1.73252	0.150479	0.0874502	0.0128646	0.026728	0.709004	0.113459	0	0.144164	0.0134106	0.113255	0.403257	0.0362596	0.00764543	0.0665885	0.596327	4.43014	1.28742	0.120766	0.324877	0.521075	0.0252504	0
TCGA-CJ-4635	3.87945	0	0	0.319165	0.25091	0.936342	0.385496	0.0102497	0	0.226337	0.8123	0.361709	0.0397232	0.933557	0.0311742	0.338492	0.0602619	0	0.00761679	0.0398034	0.874637	7.53245	1.33604	0	0.080915	1.14207	0	0.00544805
TCGA-BP-5183	3.53699	0	0	0.114835	0.177886	0.27833	0	0.0337174	0	1.82855	0.183952	0.306766	0.0245012	0.295291	0.0219751	0.49489	0.0330396	0.00848804	0.00626405	0	0.162861	1.62127	0.241727	2.07786	0.89835	5.74928	0.0103441	0.00448047
TCGA-A3-A8OV	0.931507	0	0	0.0177974	0.254739	1.82178	0.219739	0	0.30874	0.142544	0.283591	0.302547	0	0.320353	0.0158935	0.503337	0	5.67701	0	0	0.213492	0.682545	5.43558	0	0.216577	30.6304	1.34103	0
TCGA-B0-5701	4.74521	0	0	0.949256	0.0957501	0.237208	0.284413	0.0794017	0	1.96702	0.495075	0.225166	0.0109902	0.715253	0.00492853	0.0416223	0	0.0742434	0	0	0.127841	2.93061	1.89256	2.57419	0.626826	2.8342	2.03923	0.0180876
TCGA-DV-5567	2.49315	0	0	0.0383375	2.15614	1.32979	0.589962	0	5.70636	2.04704	1.1011	11.2023	0.00636197	0.046005	12.0198	6.60183	19.7275	0.036366	0.00487955	9.70673	0.750616	0	0.427953	0	0.414693	0.133026	0.580161	1.10988
TCGA-B0-5110	2.99178	0	0.0114321	0	0.644025	0.689462	0.327222	0.00401552	0.351475	3.75029	0.950089	0.0797099	0.0466869	0.0562674	0.0523418	0.559911	0.0314783	0.0525651	0.0119361	0	1.29304	0.96829	0.272177	0	0.0633999	4.71833	0.00492763	0
TCGA-BP-5181	4.09589	0	0.0208466	0.0285012	0.0370859	1.51514	0.0305997	0.00732235	0.018312	2.40163	0.571894	0.0646009	0.014189	0	0.0095446	0.107474	0.0287005	0.0184333	0	0	0.0353681	3.3422	3.03518	0	0.231221	9.44455	0.0134784	0.00389206
TCGA-B0-4811	3.88219	1	0.0510238	0.0279037	0.332827	0.986286	0.217196	0.172052	0.0268921	2.91466	0.304653	0.181834	0.0347288	1.35612	0.286564	0.157832	0.365284	1.01062	0.0213093	0.0463987	0.571339	0.267532	1.1774	0.0280498	0.33956	5.78514	0.0351889	0.0609673
TCGA-BP-5184	3.10411	0	0.0130321	0.0890869	0.417313	1.18901	0.277373	0.00457752	0.0457906	2.14056	1.77706	0.222117	0.0266106	0.0641426	0.0278448	0.705463	0.0897099	0.00921878	0.00680332	0	0.302172	4.59921	1.12175	0.0716427	0.86728	3.02938	0.0168519	0
TCGA-B8-5159	0.657534	0	0	0	0.053223	0.227115	0.0419183	0.00859786	0.00716728	0.305266	0.427926	0.0695329	0	0.763025	0.00996197	0.0630979	0.0674001	0.184698	0	0	0.00461434	0.0164545	1.67361	0	0	3.75464	0	0
TCGA-CJ-4894	2.30411	1	0	0.013418	0.279352	0.409772	0.0936382	0.0206835	0.00862103	6.59586	0.641423	1.06446	0.01336	0.579656	0.0359477	0.455377	0.418866	0.0694251	0	0	0.449572	1.14793	1.40196	1.29487	2.04104	4.93523	0	0.00732931
TCGA-CJ-6028	4.45205	1	0	0.215411	0.436012	0.101519	0.250543	0.797846	0.0461337	0.485236	0.402571	0.203438	0	0.452362	0.00801528	0.236917	0.0903821	0.0185757	0.0068543	0	0.282161	0.370694	0.28855	0.108269	0.0728149	0.716305	0.0056594	0.00490266
TCGA-CJ-4912	4.53973	0	0	1.23137	0.306315	0.204819	1.32203	0.762975	0	0.0906468	0.320607	0.0615667	0	1.17342	0.327467	0.102426	0	0.0749548	0.0207433	0.0120444	0.411974	0.160263	1.57669	1.20141	0.0367268	5.87497	0	0
TCGA-CJ-4873	4.86575	0	0.0614768	2.24834	0.729111	0.843721	0.056399	4.34572	0	0.112197	0.28522	0.464364	0.0104609	0.832098	0.0234559	1.34701	0.126957	0.0326159	0	0	0.686647	0	0.394059	0.675922	0	2.00505	0.0132493	0
TCGA-A3-3358	3.58082	0	0	1.47071	0.199344	0.799255	0.104855	0.106269	0.0295291	0.0920262	0.461105	0.175791	0.0457612	0.74455	0.110304	0.30329	0.127273	89.5399	0.0482601	0.00764229	0.394479	1.23721	0.261651	0.508205	0.209732	9.22963	0.0144898	0
TCGA-CJ-4640	5.47397	0	0.0101132	0.221227	0.0959538	0.883604	0.326583	0.259315	0	0.0876705	0.563041	0.211542	0.0137669	1.09507	0.0401295	0.208554	0.0417701	0.211042	0.00527953	0	0.0972286	0.97895	0.351905	0.0555963	0.3926	1.0315	0	0.00377628
TCGA-A3-3363	0.873973	0	0.312186	0	0.431959	0.980152	0.395753	0.00332287	0.174509	0.00431627	0.145029	4.22148	0.0386338	2.04872	0.0375382	0.682804	0.104194	0.250951	0.0049386	0	0.486851	0.515101	1.17812	0.494059	0.13116	99.3168	0.187572	0.0211945
TCGA-CZ-4861	1.22192	1	0.0095371	0.664989	0.29974	0.390824	0.0489965	0.0468985	0	0.387272	0.0769515	0.0517199	0.00649133	1.64291	0.0232883	0.344178	0.0525207	0	0	0	0.728124	0.211562	0.314392	0	0.0793359	4.36602	0	0
TCGA-B0-4819	0.50137	1	0.0119063	1.10691	1.59565	1.14153	0.166028	1.34245	0.0836695	0.0651881	0.26899	0.313617	0.243117	1.58224	0.534226	0.951433	1.13105	0.0421119	0.0932339	0.140752	2.18161	0.0240108	0.501519	0.130907	0.0990446	0.423624	0.0359242	0.0889163
TCGA-B0-5116	1.8	0	0	0	0.237188	0.348913	0.120433	0.0108072	0.0450449	0.0889075	0.157228	0.00794545	0	0.252392	0.00313044	0.237934	0	0	0	0	0.226201	0.372287	0.957916	0.0281904	0	0.437885	0.0221033	0
TCGA-CZ-5986	1.02192	0	0	0.0220754	0.0765989	0.774037	0.035551	0.0226859	0	19.8835	0.48204	0.237671	0	0	0.0295707	0.0832433	0	0.194172	0	0	0.127839	0.130248	1.74467	0.133146	0.223863	26.5032	0.0278389	0
TCGA-B0-4828	0.841096	1	0.0601921	0	0.0981578	0.407228	0.3755	0.0528561	0.330461	14.1366	0.182126	0.0932638	0	0.222194	0.0321521	0.27153	0.145022	16.6751	0.0314228	0.0821039	0.851011	3.18639	2.39762	0.248174	0.083453	5.1756	0	0
TCGA-EU-5905	0.326027	0	0	0.616553	0.217898	0.400341	0.0735497	0.0410669	0.0146717	0.0914471	1.40156	0.0388189	0.0227366	0.411036	0.086668	0.430545	0.04599	0	0	0	0.273925	0.0673656	0.825895	0.183639	0	0	0.00719931	0
TCGA-CJ-4903	4.27397	0	0.00829843	0.0340365	0.344466	0.314399	0.121808	0.00582963	0.0145789	4.07397	0.415134	0.135008	0.00564824	0.245063	0.0303954	0.385042	0.0342745	0	0.00433213	0	0.197106	0.117145	0.349547	1.27735	0.115053	16.7903	0.00357691	0.00929589
TCGA-B0-4815	4.35068	1	0	12.2253	0.412083	0.576813	0.735021	0.409207	0.0628378	0.797313	0.519474	0.878798	0.0139114	3.21909	0.124771	0.316114	0.25325	0.34338	0.00533492	0	1.67023	6.1002	9.28296	0.0561796	0.113348	1.28473	0.0220244	0.0152636
TCGA-BP-5169	0.528767	0	0.0239139	0.539465	0.524693	0.332823	1.00041	0.0293991	0.0105032	0.0818318	0.598155	0.148212	0.00813838	1.17701	0.0401462	0.523973	0.0329235	21.8095	0.0249681	0	0.852014	0.0482259	2.21169	0.098598	0.0663106	1.27628	0.206155	0
TCGA-B0-4700	5.42466	1	0	2.54628	0.402866	0.516232	0.120354	2.80184	0.0102892	0.486331	0.453652	0.172416	0.0239177	0.864774	0.0143012	0.422715	0.370905	0.335578	0	0	1.02013	6.30698	2.03792	0	0.0324798	0.388974	0.0858305	0.0131213
TCGA-B0-5115	2.18356	0	0.020449	0.0139788	0.169767	0.537578	0.0750401	0.0143654	0.00898138	4.4131	0.82498	0.293081	0.0208776	0.654209	0.0374503	0.131781	0	0.886006	0.00533762	0	0.300678	0.845388	2.56534	0.028104	0.170109	1.16412	0	0.00381783
TCGA-CJ-4878	5.98904	0	0	0	0.246497	0.25253	0.185225	0.0365017	0.286895	2.13364	0.910363	0.0460049	0.0202091	0.730687	0.0679708	0.0382684	0.0408776	0.0367558	0.0232502	0	0.419784	7.99358	1.6313	0	0.370489	4.29608	0	0
TCGA-BP-4756	1.02466	0	0	0	1.23276	0.40957	1.02693	0.00351057	0	0.054721	0.838681	2.35385	0	0.0491919	0.0183039	1.36546	0.11008	0.208566	0	0	2.53784	0.201554	0.347775	0	0.193996	18.2306	7.11249	3.46326
TCGA-B8-A54J	1.44658	0	0	0.0452449	0.32053	1.48409	0.0890562	0.011624	0.116279	1.43442	1.45971	0.572583	0.00750824	0.325764	0.0572401	0.398096	0.182245	0	0	0.0401248	0.262015	5.09431	4.42432	0.0606424	0.122353	2.51191	0.0047548	0.0123571
TCGA-BP-4987	3.07945	0	0.00919065	0.0125653	0.381502	0.767467	0.519383	0.00645641	0.177611	0.0125799	0.889874	0.092562	0.00625552	0	0.0252476	0.331676	0.0379596	0.00975204	0.00959581	0	0.28067	2.11291	1.04357	0.0252623	0.0254846	7.34664	0.316919	0
TCGA-B0-4833	6.53699	1	0.0338391	0	0.280931	1.84458	0.409783	0.130745	0.0594496	6.48452	0.518768	0.144187	0.0806128	1.16586	0.077466	0.174457	0.186352	0.00598435	0.0176654	0.107701	0.554973	0.545932	0.371837	0	0.046916	1.44479	0	0
TCGA-CJ-4874	6.25479	0	0	0.113837	0.141953	0.675979	0.061109	0	0.03657	4.95289	0.663426	0.233833	0	0	0.06036	0.0804869	0.257924	0.0699433	0	0	0.041202	3.92497	0.171549	0.0572164	0.0577201	7.40625	0.0538342	0
TCGA-CJ-4887	2.55342	1	0	0.0153172	0.538132	1.03083	0.131559	0.0039352	0.00984128	1.58972	0.370626	0.17359	0.045753	0.220568	0.00341966	0.404314	0.323911	9.7559	0	0	0.373817	4.60905	1.86713	0.0307948	0.186395	4.7834	0	0
TCGA-BP-4974	0.578082	1	0.00707015	0.00966622	1.82377	1.11519	1.15714	0.0124169	0.105579	5.46129	1.54596	0.0547737	0.0818078	0.0347984	0.0431608	0.947701	0.0584029	0.0450121	0.394928	0	1.94721	0.299418	2.01993	0.0194337	0.0196047	2.29753	0.63997	0.00263999
TCGA-BP-5187	1.11233	0	0.0178111	4.01794	0.200677	0.771203	0.274512	0.0563052	0.0469367	3.90882	1.29341	0.124187	0.0484918	1.31496	0.0869846	0.3673	0.122607	0.0314985	0.00929815	0	0.644654	0.646537	0.750242	0.881231	0.0493882	6.25267	0.0690949	0.0465547
TCGA-CJ-5676	7.05479	0	0.013223	0.451957	0.274441	1.00195	0.0873418	1.00322	0	0.229257	0.832194	0.0921966	0	1.62705	0.0605412	0.170427	0.0182047	0.388182	0	0	0.239295	1.89329	0.726495	0	0.0366658	0.690024	0.0341973	0
TCGA-DV-5565	3.6411	0	0	0.0628034	0.51075	1.00337	0.202282	0.00403376	0.0201755	0.110033	0.342845	1.04983	0.0078165	0.226092	0.0981485	0.414441	0.23716	0.292452	0.00599515	0.0522153	0.318234	2.57068	0.546828	0.0631322	0	0.5448	0.0693003	0.0171526
TCGA-B0-5109	1.60822	1	0	0.98576	0.427558	0.603941	0.114653	4.68522	0.517235	0.0274139	0.407232	0.381697	0.0899708	2.95728	0.238416	0.650505	1.22427	0.221016	0.0564598	0.404321	0.421346	0.242338	1.05637	0.0660614	0.0999644	0.171023	0.0103594	0.166023
TCGA-B8-A8YJ	1.18082	0	0.0408903	0.130444	4.02513	0.99064	0.310107	0.0095751	0	0.292285	2.23252	0.253427	0.0278315	0.201257	0.0249621	2.77565	0.0187652	0.130164	0	0	2.52829	0.192409	0.174735	0.0374649	0.226768	0.161652	0	0
TCGA-B0-4707	1.64384	1	0	0.529329	0.089839	0.117139	0	1.87432	0	0.122885	0.258062	0.143452	0	0.414258	0.0616569	0	1.22829	0.148846	0	0	0.637823	0	3.23699	0	0	0	0	0
TCGA-BP-4158	9.25205	0	0.011964	0.0163571	0.177366	0.638286	1.001	0.0252141	0.0210188	2.48915	0.762614	0.0741498	0.0162864	0.0588854	0.0438217	0.215881	0.0494143	0.0761688	0	0	0.520982	0.723815	4.79848	0	0.132699	11.2095	0.206276	0.00446736
TCGA-BP-4770	0.90137	1	0.00811348	0.787578	0.572541	2.40895	0.17864	0.324883	0	0	0.602276	0.138284	0.00552235	0.439269	0.019812	1.06664	0.0670213	0.0143484	0.00847115	0	0.913094	0.049086	0.104013	0	0	0.0192451	0.0104916	0.0272661
TCGA-B4-5832	0.424658	0	0.0163904	0.425765	0.136072	0.126729	0.300732	2.36617	0	3.54467	0.251271	0.330145	0	0.161342	0.290166	0.12675	0.0676961	0.0115943	0	0	0.444923	0.396642	0.54031	5.72161	0.0454486	0.116633	0.0777129	0
TCGA-B0-4698	0.115068	1	0.00896541	44.5311	0.132912	0.10398	0.118439	3.87338	0.00787536	0.00818107	6.38751	0.118076	0.00610221	0.0441266	0.00273654	0.184884	0.0493724	0.0475652	0	0.00815272	23.7184	0	0.229869	0	0.223741	0.0637975	0.0656948	0.0769967
TCGA-CW-5590	2.94521	1	0.029389	0.120541	0.307888	0.43932	0.237262	0.134197	0.0602368	3.99587	0.64025	0.227682	0.12002	0.385731	0.0747541	0.505049	0.525997	0.828113	0.0306846	0.026725	0.144043	1.75826	0.771462	0.269271	0.380298	0.185894	0.0633384	0.0256057
TCGA-B0-5099	1.32877	1	0.0110263	0	0.444622	0.656463	0.0566473	0.00774595	0.0387427	7.39029	0.231315	0.0170845	0.0225148	0.0542701	0.0471182	0.0852689	0.0303609	150.124	0.0115124	0.0100268	0.779463	0.422487	1.41355	0.697082	0.672643	8.78783	0.00950543	0
TCGA-BP-4777	4.74247	0	0	0.096935	0.360378	0.697002	0.453456	0	0.0800751	0.0878047	0.482178	1.05933	0.00689401	0.448671	0.0278245	0.626621	0.153392	7.63782	0.00528761	0	0.572809	2.77794	0.61214	0.167044	0.589802	11.9165	0.0349266	0.00378206
TCGA-B0-4848	2.41918	1	0	3.96266	0.164473	0.289512	0.305341	1.62695	0.0243637	1.49958	0.492341	0.408262	0	0.204769	0.0296307	0.214488	0.21002	0.971193	0	0	0.0627419	7.32729	0.88892	1.75346	0.346089	2.59868	0.107596	0
TCGA-BP-4354	2.83288	1	0.0295682	3.86061	1.33257	0.297206	0.390614	2.03042	0.0909062	0.00674535	0.334006	0.320698	0.0201253	2.91062	0	0.800301	0.020354	0.0261453	0.0231538	0.013444	0.744115	0.0298143	0.135378	0.325095	0.53293	0.105203	0.0955869	0.00552038
TCGA-BP-5195	2.05205	0	0.00903123	0.0370422	0.787258	0.775103	0.125936	0.00317221	0	1.82541	0.998317	1.41332	0	1.33352	0.0303229	1.32697	0.0497349	1.89422	0	0	0.321768	0.254979	1.17432	0.148944	0.0250426	5.11985	0	0
TCGA-CW-6093	8.61918	0	0.00990863	0	0.235032	0.620567	0.487236	0.0104412	0	0.0180835	1.70292	0.122822	0.0134884	0.0975381	0.0241955	0.127709	0	0	0	0	0.689246	3.05728	0.508106	0	0.0274755	7.87356	0.435638	0
TCGA-MM-A84U	1.91781	0	0.0142799	2.77231	0.948409	0.971622	0.0419214	1.79064	0.112893	0.0195459	0.679795	0.73015	0.00971946	1.68681	0.0653803	2.76074	0.157279	0.747506	0	0	0.605678	0.0287975	6.74725	0.274757	0.197983	5.35173	0.0123103	0.0159963
TCGA-CJ-4636	5.27123	0	0.0554352	0.322109	0.312293	0.867962	0.406852	0.720448	0.0243476	0	0.682113	0.407993	0	0.272845	0.0423016	0.392969	0.11448	0.990159	0.00723488	0	0.478092	0	1.52286	0.0761872	0.153716	20.2826	0.00597362	0.0103497
TCGA-AK-3426	2.42466	1	0.0720215	0.1477	0.416408	0.626475	0.158575	0.189731	0.0632648	0	0.450365	0.306879	0.0612758	1.94964	0.181362	1.11392	0.495777	1.3692	0.0563973	0.0491197	1.26264	0.145242	2.44015	0.544403	0.299561	0.170834	0.0155219	0
TCGA-B4-5377	1	0	0	0.0428175	0.171786	0.272417	0.109179	0.00825029	0.165061	1.75755	0.132664	0.376069	0.0159872	0.0385357	0.0191185	0.242188	0.097013	0.0498463	0.00408732	0	0.106267	7.15255	0.802977	0	0.173682	4.64286	0.0472469	0.00292353
TCGA-BP-5168	4.00822	1	0	0.0170894	0.177895	0.289942	0.0917383	0.00878102	0.0878396	13.3794	0.484108	0.0484187	0	0.123044	0.0152613	0.418873	0.017209	0	0	0	0.106034	1.3612	1.71689	0	0.0346603	4.00264	0.0107756	0
TCGA-CJ-4890	5.71233	0	0.00907392	1.16614	0.640316	0.891021	0.133191	0.00637441	0.0318827	1.17991	0.527143	1.32159	0.0123521	0.267964	1.03031	0.958999	0.437238	0.0224657	0.00947393	0	0.569604	0.182989	0.415448	0.0748242	0.201288	2.10928	0.0821346	0.0203292
TCGA-EU-5906	0.564384	0	0	0.0100609	0.283643	0.421045	0.361853	0.00516954	0	2.38383	1.28845	0.222338	0.00500869	0.144876	0.0247076	0.531134	0.0810497	0	0	0	0.116525	2.50797	1.06467	0.0606812	0.285672	7.99438	0.196657	0
TCGA-BP-5182	3.19178	0	0	0.151675	1.33092	0.692822	0.125263	0.00599498	0	0.105128	0.619707	0.20495	0.00580845	0.0420024	0.0208384	1.82583	0.0587446	48.17	0	0	0.168914	0.344193	0.421977	0.0703704	0.662572	7.9349	0.00367837	0.00318652
TCGA-B0-5703	3.29589	0	0.0263172	0.0359805	0.093636	0.234006	0.202805	0	0.0115587	2.14332	0.318516	0.0509709	0	1.55436	0.00803286	0.0339194	0.0362321	0.0186164	0	0	0.200922	9.65917	1.54231	0	0.109462	3.9015	0.0056718	0
TCGA-BP-4176	5.35616	0	0	2.55356	0.740419	0.35106	0.514991	1.28672	0.0634509	0.169493	0.283087	0.431695	0.0140471	0.761836	0.0157486	0.452197	0.142067	1.82489	0.0161609	0	1.54063	3.8082	0.472456	1.38983	0.143068	16.3994	0.0177915	0.00385313
TCGA-CJ-4885	5.82192	0	0.00968561	0.0926943	0.172306	0.778843	0.120844	0.00340206	0	1.10478	0.250079	0.180087	0	0.3337	0.00886909	0.324571	0.146681	0.00342574	0.00505629	0	0.010955	0.15626	0.532146	0.0798683	0.0537142	19.7118	0.00417483	0.00723321
TCGA-BP-5175	2.55342	0	0.0101434	0.721136	0.354887	0.282343	0.141446	0.448922	0.0356407	0.171237	0.0982127	0.0550081	0.00690403	0.449323	0.0216728	0.705974	0.013965	0.0968673	0	0	0.68837	0.0613672	3.3438	0.362456	0.225013	1.25113	0.0131165	0
TCGA-DV-5569	0.972603	0	0.0207397	0.0425326	0.301315	0.50513	0.22071	0.0036424	0.118418	0.326461	0.351417	0.192809	0.0917558	0.510392	0.028487	0.481155	0.356917	0.0880262	0.0378945	0.0282896	0.48675	0.0836493	1.15847	0	0.316299	2.6565	0.205609	0.0503373
TCGA-BP-5189	2.25205	1	0.00640032	1.25131	0.531352	0.26723	0.220775	0.137134	0.0112443	8.94163	0.459613	0.0743766	0.00435631	0.661533	0.183637	0.676433	0.0264349	0.39163	0	0	0.25337	1.58758	1.00805	4.99627	0.354947	3.94718	0.0220701	0.00238988
TCGA-AK-3443	3.89863	0	6.1413	0	4.93208	1.94224	0.456274	0.00295092	9.57157	0	4.87385	1.30822	86.8196	0	0.0512866	8.9007	26.3713	0	11.1662	0	2.19503	0	0	0	16.2604	0.0199276	25.0878	0.0439182
TCGA-B4-5838	0.454795	0	0	0.132899	0.122492	0.263058	0.124849	0.162182	0	0.210668	0.490202	0.178855	0	0	0.0667587	0.125286	0.200743	0	0	0	0.00687163	0.0735115	2.09177	0.0333988	0.0336928	0.144108	0.0157122	0.00907421
TCGA-BP-4983	3.87123	0	0	10.2085	0.26491	0.169181	0.100367	4.03813	0.344365	0.00831936	0.161835	0.240144	0.0124107	0.0448725	0.35898	0.164508	0.138069	6.84263	0.647283	0	0.654801	4.02646	2.97202	0	0.227523	0.0432506	0.0117892	0.00340427
TCGA-BP-4163	7.77808	0	0.0295949	0.0606927	0.157947	0.503418	0.0868816	3.37843	0.038995	0.0135029	0.322368	0.252204	0.171219	0.218494	0.0361333	0.457728	0.570426	5.19714	0.0154498	0.0403683	0.292894	0	1.1382	0	0.164127	9.61723	0.114808	0.0442029
TCGA-CJ-4884	4.81918	0	0	0	0.287661	0.311383	0.0806092	0.0803725	0	0.993892	0.317557	0.340359	0	0	0.0251435	0.377495	0.100808	1.08773	0	0	0.295041	0.0184579	2.61492	0	0.203037	15.5011	0.0315613	0.00683528
TCGA-B0-5096	0.186301	1	0.0248464	26.7342	4.67063	0.0960558	0.0820592	6.59783	0.207342	0	0.170406	0.105869	0.00845573	0.55031	0	3.84286	0.0684146	9.3285	0	0	0.814981	0.225479	0.0227518	0	0.103345	0	1.09774	0.0139165
TCGA-DV-5568	1.0137	0	0	0.417883	0.427233	1.05504	0.176255	0.00383428	0.105478	0.911443	0.32589	0.21988	0	0.48355	0.0233237	0.647196	0.0901726	0.409263	0	0	0.697594	0.528335	1.73928	1.86031	0.0908076	1.06161	0.0235261	0
TCGA-DV-5576	1.99178	1	0.2022	0	1.90647	2.47017	2.01823	0.00710224	0.719343	2.97061	1.73752	13.7223	0.481688	0.0497601	5.3602	4.82127	17.9693	0.0357584	0.221669	8.40291	0.857625	0.163106	1.05538	0	1.59793	0.143885	0.740818	2.51797
TCGA-BP-5192	1.95616	0	0.0091679	0	0.146786	2.65113	0.141299	0.00966064	0.136905	0.911877	0.510411	0.0426152	0	0	0.0307818	0.212692	0.0378657	0.132948	0	0	0.0207389	0.277326	0.201481	0.0503994	0.305059	7.04575	0	0
TCGA-AK-3456	3.13151	0	0	0	2.07036	0.775719	0.471244	0.023493	0.0117504	0.0244131	0.431732	0.207265	0.00910481	0	0.0326644	2.51719	0.0184165	0.00473131	0	0.0243286	0.48416	0.215811	0.391973	0.698607	0.333832	30.4605	2.4505	6.17371
TCGA-B8-4146	1.4	0	0	0.0164738	0.0285811	0.363346	0.114964	0.00423235	0	9.37897	0.612502	0.261377	0	0.296529	0.0183894	0	0.0497671	11.3236	0	0	0.211244	0.315893	0.176538	0	0.100235	4.17284	0.0259686	0

## Sheet: test data
id	futime	fustat	INSYN1-AS1	LINC00460	AC144831.1	ZNF582-AS1	LINC01558	LINC01234	AC148477.4	OSTM1-AS1	GAS6-DT	AC005082.1	LINC01187	AL139351.1	LINC00284	AC130371.2	AL035661.1	AC079466.1	LINC01230	LINC01896	MIR222HG	AP000924.1	AC016405.3	AC087636.1	AL031123.1	LINC02471	LINC00645	LINC01606
TCGA-BP-4326	4.45205	1	0	0.513713	0.395497	0.283261	0.0965187	0.0164975	2.53321	10.7405	0.265278	0.0582191	0.019181	0.138702	0.0172034	0.290571	0.0517305	3.01015	0.0392308	0	0.515299	0.0189436	1.78915	0.10328	0	0.245097	0.182204	0.00350757
TCGA-B0-4844	0.857534	1	0	0.869774	0.205028	0.502583	0.182702	2.43374	0.0728907	0.498491	0.122748	0.0428572	0	1.36139	0.0211068	0.32085	0.133283	0.0195663	0.00721981	0	0.218995	2.17543	2.71011	0.722271	0.0383489	1.4762	0.0119224	0
TCGA-EU-5907	0.347945	0	0	0.0854414	0.111177	0.0845606	0.0917321	0.175608	0.027448	1.54686	0.0378183	0.3147	0	0.692076	0.00476882	0.201368	0	6.60906	0	0	0	5.45075	0.429194	0.858888	0.0433224	18.7148	0	0
TCGA-B4-5836	0.386301	0	0	0.338591	0.0411204	0.344674	0.036352	0.00347954	0.0522106	12.0452	1.43873	0.076745	0	0.877627	0.0332606	0.0510712	0.0545533	0.220737	0	0	0.0280112	0.859023	1.34252	0.0816872	0.329625	7.47217	0.170796	0
TCGA-BP-4766	4.00548	0	0	0	0.456704	0.372179	0.892822	0.00307407	0.030751	2.96687	0.868571	0.183065	0.00595685	0.516906	0.0186994	0.38352	0.0602454	0.851255	0	0	0.232623	3.10629	0.977713	0	0.533893	5.62576	0.0188617	0.00326793
TCGA-CZ-4853	2.12055	0	0.0076815	0.136527	0.0819919	0.237572	0.0563763	0.00539624	0.00674755	0.525711	0.415261	0.0833139	0	0.15123	0.0187572	0.118806	0.0317265	0.0353197	0	0	0.139012	4.70922	4.36104	0	0.638998	11.0234	0.0264879	0
TCGA-CZ-5456	4.26849	0	0.0303788	0.42918	0.0720582	0.109614	0.0148638	10.0125	0.0177902	0.00462018	0.187922	0.196125	0.00689234	0.448562	0.00309087	0.18272	0.041824	0.0107448	0.00528633	0	0.337876	4.12506	0.574901	0.501012	0.056158	0.960775	0.0174591	0
TCGA-CZ-4857	3.92329	1	0.0126086	9.80861	0.276644	1.05288	0.527464	0.243582	0.0332268	3.69328	0.213642	0.234434	0	1.1791	0.0307884	0.390021	0.0173589	0.160545	0	0	0.299483	0.254271	6.48866	0.0693143	0.209773	0	0.0380432	0
TCGA-B0-5400	3.10137	0	0	0.361655	0.25098	0.850843	0.0931877	0.00371656	0	2.89659	0.239048	0.0983673	0.0288074	0.62494	0.268062	0.709152	0.160241	0.00748487	0.0276186	0	0.568467	0.106691	1.87966	0	0.11736	0.62745	0.378544	0.00790188
TCGA-BP-4784	5.07945	0	0.0229945	0.0943134	0.859047	1.14676	0.320648	0.00807679	2.27236	1.02291	1.24308	13.7882	0.179986	0.113176	8.66104	2.75623	15.0532	0.191126	0.0600204	5.44709	0.292592	0.0231859	0.5264	0	0.255045	0	0.03469	0.394962
TCGA-BP-5198	1.65205	0	0.00955545	0.143705	0.759291	0.339859	0.0561037	0.0302071	0.00839366	0.209268	0.686186	0.0740277	0.0195114	0.235154	0.00583327	0.886733	0.0526218	12.1027	0	0.00868928	0.108078	2.48582	0.437495	0.026265	0.0529923	2.03989	0.0617809	0.003568
TCGA-A3-3306	3.06849	0	0	0.0206052	0.0536233	0.38455	0.0331835	0	0.0397165	2.20731	0.170246	0.140111	0.0410324	0.519252	0.0184009	0	0.0207493	38.0606	0.0236035	0	0.392069	6.26104	2.53933	7.04246	0.877609	6.0058	0.00649623	0
TCGA-A3-3329	4.44932	0	0.0114156	0.0624293	0.291086	0.388367	0.670257	0.00801947	0.250692	6.09391	0.350014	0.168034	0.0310798	1.06754	0.0278754	0.17656	0.0942988	2.08746	0	0	0.14203	2.32515	0.376318	0	0.126617	3.70966	0.0147616	0
TCGA-BP-5010	2.40548	1	0.0132245	4.41162	1.30179	0.787336	0.25235	0.0185804	0.0464665	0.404263	0.80028	0.102453	0.00900113	2.01777	0.0242193	2.86351	0.0182068	0.0888712	0	0	1.06948	0.0800075	5.59466	1.63575	0.0366701	0.0627368	0.00570022	0
TCGA-CJ-6033	0.613699	1	0	0.364078	0.255929	0.3479	0.0404363	0.0677334	0.0725958	8.7103	0.281548	0.241875	0	0.813527	0.140142	0.213035	0	0.00974357	0	0.00835029	0.166178	0.0740727	2.67392	0.656248	0.0763875	0.718779	0.00395805	0
TCGA-DV-A4VZ	1	0	0.0257004	0.0351372	4.0539	1.82817	0.301794	0.0270817	0.10159	0.0293149	0.425103	2.99653	0.0174927	0.252988	15.0773	5.23366	5.57281	0.60449	0.00670833	2.46561	25.6967	0	0.447142	0	2.24482	0.060961	0.0332332	4.24166
TCGA-BP-5006	2.30137	0	0.00857877	0.0469151	0.452759	0.66994	0.207773	0.0150664	0.0301429	0.751512	1.03829	0.352244	0	0.0422236	0.0366593	0.796098	0.0354324	0.00303426	0.00447847	0.00780113	0.834466	7.24884	0.644156	0	0.261667	2.50289	0.0332797	0.00640662
TCGA-BP-5009	2.99178	1	0	1.02529	0.419997	0.908414	0.562618	0.313165	0.212263	2.56619	0.470624	0.232392	0.0113429	1.84552	0.129711	0.687329	0.0688305	0.00294715	0	0	0.508925	0.13443	0.396762	1.71776	0.0924203	1.6207	0.00718319	0
TCGA-B0-5707	7.74795	0	0.0132164	0.614358	0.556449	1.03211	0.155198	0.0139268	0.301848	0	0.341244	1.45394	0.0449781	0.130099	0.649488	1.8397	0.327523	0.0140237	0	0.0120184	0.351291	0.106611	0.992385	0.835542	0.47642	40.9734	0.0569674	0.0246751
TCGA-B8-4620	0.619178	0	0	5.05337	0.233039	0.221731	0.140313	0.179073	0.195927	0.067844	0.154258	0.10697	0.00722921	0.261381	0	0.21903	0.16085	17.7465	0	0.00965843	1.60376	0.0428384	1.55613	0	0.117806	0.604641	0.0274686	0
TCGA-BP-4801	3.07945	0	0.0102383	0.111981	0.576772	0.989527	0.285537	0	0.0269805	4.12476	0.875658	0.277613	0.0069686	0.251958	0.0187504	0.923709	0.098669	0.257107	0.0320689	0	0.150542	0.392294	0.693764	0.309561	0.312286	4.97845	0.0176522	0.00382298
TCGA-EU-5904	1.50959	0	0	0.0279707	0.145582	0.901653	0.142643	0	0.0898557	0.280031	0.668546	0.0237744	0.0208874	0.100695	0.0437123	0.210948	0.0563326	0	0	0	0.289248	0.453834	0.24354	0	0.0567293	2.35358	0.00440917	0.00763922
TCGA-B8-5158	0.80274	0	0	0.945808	0.116485	0.125468	0.106559	0.122995	0.0900268	5.27617	0.144714	0.112482	0	1.34515	0.130344	0.132093	0.0117583	0.223537	0.00445857	0	0.159389	3.63414	3.83211	3.12225	0.0473644	5.55077	0.0662635	0
TCGA-BP-4807	0.578082	0	0	0.110116	0.668658	0.477441	0.0689638	0.00471506	0.117916	1.52504	0.476569	2.23591	0	0.198209	0.147505	0.795865	0.0369621	1.31991	0	0	0.0531405	0.703842	0.344177	0.110693	0.0372224	13.405	1.30187	0
TCGA-A3-3378	1.72603	0	0	0.537805	0.334945	0.304149	0.222077	0.0106284	0.0354399	7.41835	0.113936	0.0546983	0.0137303	1.68788	0.0892815	0.337999	0.124977	0.33891	0.010531	0.00917202	0.473441	0.122043	2.47525	0	0.335619	5.55051	2.33463	0.00376623
TCGA-CJ-4869	6.99726	0	0.0175666	0.156109	0.114586	0.258065	0.0193388	0.555321	0.0385769	0.112208	0.418128	0.0952638	0.00597825	0.475532	0.0321713	0.316974	0.471602	25.9649	0	0	0.0645737	0.602234	1.38337	0.0482851	0.876782	3.41675	0	0
TCGA-CJ-4895	3.28767	1	0	2.97993	4.14156	0.453028	0.189208	0.0082321	0.0308807	1.21367	0.453845	0.826133	0.00797595	0.576761	0.0250377	2.50716	0.0483995	30.6542	0.0183524	0	0.410878	1.44153	4.01318	0.03221	0.0324936	0	13.2589	0
TCGA-B0-5691	9.4	0	0.213909	0.0224965	1.25872	1.28498	0.386444	0	0.794967	0.765766	1.16834	0.905081	1.91513	0.0809872	0.351573	1.31488	3.03561	0.0349193	0.317829	0.254371	0.223333	0.165915	1.02458	0	1.50568	3.04434	0.851098	0.31335
TCGA-BP-4781	5.69863	0	0	5.20113	0.267651	0.232656	0.0315484	1.91377	0.235997	1.77495	0.468232	2.63918	0	0.634715	0.0229613	0.720244	0.0147952	0.802005	0	0	0.601669	0.216719	0.393622	0.0886164	0.0893964	7.34128	0.463211	0
TCGA-CZ-5463	1.8137	0	0	0.0350556	0.136844	0.163558	0.38107	0	0.0450463	4.61808	0.155164	0.367489	0.013089	0.378601	0.0136961	0.165238	0.0441259	4.30322	0	0	0.0471268	0.168051	0.610457	0	0.0177747	35.3208	0.00552601	0
TCGA-A3-3324	3.24932	0	0	0.0534803	0.359542	0.423432	0.0717723	0.0171748	0.00859025	5.59517	0.268278	0.166675	0.0199684	0.481323	0.056714	0.277292	0.107709	2.54573	0	0.0088928	0.248871	1.40021	0.304465	0.0268801	0	10.3919	0.0252912	0
TCGA-B0-4693	0.210959	1	0	0	0.382501	0.311709	0.088763	0.0188805	0.271498	1.38566	0.336125	0.124929	0	1.12439	0.00410175	0.38104	0.277514	0	0	0	1.77072	0.270999	0.123053	2.43786	0.111787	12.8456	0	0
TCGA-BP-4170	6.41918	1	0	0.0242017	0.199445	0.49273	0.227356	0.00310887	0	0.355369	0.542752	0.109711	0	0.392067	0.0567332	0.273784	0.207153	0.222266	0	0	0.300327	2.30254	1.10225	0	0.0245425	1.21767	0.0228903	0.00330492
TCGA-CJ-4643	4.91233	0	0.0102151	0.027932	0.333165	1.10576	0.179931	0.0143522	0.0717851	12.6399	1.00555	0.134535	0	0.0502776	0.0592419	0.605636	0	25.2949	0.0106655	0.00928917	0.352395	2.03943	0.654779	0	0.708136	5.54871	0.00440308	0.00762866
TCGA-BP-4977	1.24384	0	0.0321966	1.70573	0.553682	0.317402	0.283558	0.390161	0	0.220349	0.344213	0.897958	0.0109572	0.594254	0.0442236	0.643208	0.033245	1.98147	0.02101	0	0.377819	0.762918	0.663353	0.0442493	0.0669582	27.2832	0	0
TCGA-CZ-5451	4.56986	0	0	0	0.068472	0.486075	0.141241	0	0.0450794	8.32976	0.848853	0.149091	0	0.126293	0.0313284	0.132287	0.05299	0.122521	0	0	0.072556	1.73349	1.19831	0	0.177877	10.5599	0.0110601	0
TCGA-A3-3362	4.27123	0	0.178888	0.0376266	0.815999	1.10652	0.414068	0.00483339	0.78569	1.86468	0.877132	0.319817	1.44237	0.270912	0.0504022	0.85131	1.3072	0.442901	0.510036	0.513043	0.428011	3.41328	0.856837	0.113471	1.1447	6.39744	0.45671	0.246634
TCGA-BP-4964	5.10137	0	0.0242714	0.121673	0.239881	0.600528	0.201884	0.0369429	0.0568543	7.20547	0.587511	0.231909	0.209254	1.03532	0.0395115	0.271116	0.0668311	0.0715386	0.0211178	0	0.489567	0.881041	2.28179	0.555954	0	5.16223	1.02874	0
TCGA-B0-5712	7.45753	0	0.0101668	0.0277998	0.0783753	0.707482	0.0223849	0.00357107	0.026792	3.67382	0.172267	0.0236291	0	0.550436	0.0341356	0.0262073	0.0419913	1.09676	0	0.00924519	0.0287481	5.39223	2.38328	1.81645	0.84574	14.2523	0.0131467	0
TCGA-BP-4965	5.12603	0	0	0.0713524	0.193425	0.595199	0.531453	0.00229143	0.0515743	9.2062	1.53174	0.15162	0.00888051	0.385303	0.0338509	0.235428	0	0.00230738	0	0	0.129126	0.342053	0.633211	0.125521	0.325608	13.122	0.00562384	0.00243593
TCGA-B0-4821	3.36986	1	0.0104918	1.10451	0.715484	0.324488	0.423509	0.56384	0.00921616	0.335087	0.245498	0	0.0285645	2.27213	0.0160122	0.730218	0.0288891	15.3185	0.0273858	0	2.71157	1.22718	8.51207	0.519096	0	0.0746592	0.00904465	0.00783526
TCGA-CZ-4860	0.564384	1	0	1.2711	0.230654	0.088023	0.041776	9.57361	0	0.268365	0.0535826	0.0881962	0	0.233467	0.0173743	0.562461	0.0783666	4.24467	0.00495257	0.00862696	0.150224	0.0573953	3.02313	0	0.0789185	0.0225029	0.106319	0.00354241
TCGA-CJ-4892	4.16712	0	0.0104452	0.028561	0.23537	1.67176	0.107323	0.0146754	0.0825768	2.76409	0.606804	0.323682	0.0853127	0.154229	0.0765169	0.269249	0.359509	0.0369439	0.0109056	0.05699	0.425307	0.50554	0.822556	0.057421	0.0579265	8.72108	0.0720356	0.0234013
TCGA-BP-5180	6.2	0	0.0091267	3.08204	0.156951	0.183475	0.0133966	0.012823	0.0561193	0.0582977	0.191464	0.1202	0	0.628887	0.0306434	0.305842	0.0251303	0.0161403	0	0.0082994	0.160004	3.88352	4.4628	0.903113	0.177151	16.4528	0.00786785	0.00340791
TCGA-BP-4782	0.969863	0	0	0.341084	0.419163	0.859993	0.320422	0.0255585	0.0273932	0.502733	0.620661	0.861685	0.0070752	0.102325	0.0222101	0.643091	0.071556	0.224274	0	0.00945267	0.111694	0.251555	0.418819	6.71453	1.64297	12.3283	0.00896115	0
TCGA-B0-5696	4.73151	0	0.00959211	1.27208	0.0966975	0.385662	0.140797	0.0539075	0.0168517	4.07887	0.340539	0.111468	0.0195863	0.0472112	0.00878347	0.197808	0.145265	1.72008	0.0300449	0	0.0108492	2.16651	2.40667	0.500949	0.132989	5.71084	0.0744215	0.0107451
TCGA-B2-3923	0.991781	0	2.71508	0.0139601	2.47356	1.85691	1.32691	0.0123079	15.7532	0	9.58375	4.62446	278.455	0.0251283	0.106243	2.72019	88.9863	0.016533	15.6778	0.0900102	36.5277	0.0088889	0.00807236	0	4.41452	0.116533	0.590516	0.118855
TCGA-A3-3343	2.58904	0	0	0.0286535	0.192635	0.575265	0.123053	0.00736148	0.00920492	0.59764	0.160648	0.154247	0.00713242	0.154729	0.00319853	0.189085	0.0288539	0.144548	0	0	0.432612	2.11324	0.518162	0	0.232457	2.63474	0.00903362	0
TCGA-B8-4153	1.10959	0	0.0660643	0.0361289	0.125363	0.592536	0.0678806	0.00928201	0.0348192	3.03835	0.191898	0.255906	0	4.48721	0.048396	0.340593	0.0181908	3.2573	0	0	0.32878	3.17083	0.992117	0.108954	0.0732756	3.57285	0.0113904	0
TCGA-B0-4842	4.72329	1	0	7.57174	0.597114	0.244692	0.0422297	0.439583	0.0379078	1.24045	0.127673	0.312039	0	2.90283	0.017563	3.85638	0.099022	0.00508786	0.015019	0.013081	0.0569456	0	4.66297	0.355857	0.0398877	0.580054	0.892856	0
TCGA-A3-3349	3.79452	0	0	0.101327	0.59331	0.773604	0.32636	0.00433869	0	1.20042	1.71425	0.0956945	0.0252222	0.364776	0.0452435	0.796019	0.0850293	2.88784	0	0	0.454059	0.697479	0.746517	0	0.102754	4.77578	0.0745391	0.0046123
TCGA-BP-4353	1.0274	1	0.0437345	1.31545	0.291762	0.490322	0.337026	0	0.0576256	0.543751	2.71716	0.296466	0.0372093	1.66823	0.0233611	0.0845521	0.255898	0.0116015	0	0	0.859476	0.440984	0.32038	0.330584	0.39413	4.12357	0	0
TCGA-B8-A54G	0.145205	0	0	0.137353	0.391491	0.865557	0.189599	0.00504112	0	0.0130964	0.243182	1.40096	0.0293056	0.141277	0.0131421	0.443948	0.118554	3.70563	0	0	0.405823	7.11994	5.07284	0.0394492	4.81537	11.6426	0	0
TCGA-A3-A6NI	2.78904	0	0.0103895	1.46305	0.468232	1.3335	0.076251	0.0218958	0.0182526	0.227534	0.393997	0.144881	0.0070715	2.86361	0.0221985	0.937351	0.0286074	0.0036747	0	0	0.223272	1.50854	1.92176	2.71297	1.78615	17.1767	0.00447823	0.0116383
TCGA-BP-5173	0.169863	1	0.00970303	0	0.166862	0.367615	0.227881	0	0.204559	5.35676	0.461913	2.57085	0.00660427	0.0477571	0.589374	0.100048	0.0801518	1.00212	0	0	0.0548735	0.0391351	0.0533103	0	0	3.98168	0.00836468	0
TCGA-BP-5007	3.12329	0	0.0354109	0.0242066	0.278231	1.58117	1.20198	0.00621901	0.132198	0.436224	0.771438	0.150884	0.0301275	1.00215	0.0756598	0.1141	0.0731278	0.288066	0	0.00805024	0.735951	0.124969	0.810641	0.608334	0.0490952	1.4699	0.225134	0
TCGA-B0-5108	2.49589	0	0	0.0274607	1.53647	0.419311	0.162154	0.00352751	0.0352869	0.366566	0.372745	3.16658	0.0068355	0.444863	0.0183922	0.957842	0.0829581	101.884	0.00524274	0	0.738332	0.121516	0.588552	0.386462	0	0.73846	0.00432877	0
TCGA-B0-5699	7.50959	0	0.010223	0.0139768	0.254613	0.331984	0.262602	0.00359082	0	0.690319	0.420678	0.245518	0.00695818	0	0.0124816	0.57975	0.0140745	21.0296	0	0	0.0346885	3.3192	2.8458	0	0.113389	14.9858	0.0749099	0
TCGA-B0-4814	0.460274	1	0.024149	0.0165081	0.221965	0.233399	0.132926	0.0424116	0.0106064	2.59478	0.798885	0.0654803	0.00821839	0.0594292	0.0405409	0.1245	0.0664942	0	0	0.01098	0.614564	0.02435	12.4276	0	0.26785	17.8717	0.0624543	0
TCGA-AK-3465	1.01096	0	5.17339	0	8.52999	2.43154	0.356179	0	24.6659	0	9.81295	1.69189	161.817	0	0.0503649	4.3785	66.8816	0.0137321	0.775255	0.282443	5.1982	0.0782956	0.0355517	0	3.28352	0.184183	0.472757	1.35911
TCGA-AK-3425	9.1589	0	0.0256253	2.92539	0.220338	0.574588	0.0282105	0.121512	0	0.00584586	0.465213	0.317638	0.0523248	0.378373	0.00391084	0.957803	0.405715	0.172207	0.0468211	0	0.260853	0.103354	0.305045	2.46526	0.142112	4.6195	0	0.00956847
TCGA-CW-6087	0.112329	1	0	0.171648	0.130287	0.400427	0.0287946	1.90726	0.0344636	0.00358014	0.595139	2.04863	0	0.733794	2.64178	0.121361	0.680589	0.00277535	0	0	0.337255	0.0316482	0.057482	0.194115	0.130549	0.46531	0.00338222	0.00292998
TCGA-BP-5170	6.60822	0	0.0120002	0.935172	0.185018	0.80723	0.31706	0.00421506	0.0421647	1.40165	1.23936	0.120858	0	5.4929	0.02564	0.433068	0.0165213	0.0042444	0	0	0.0610782	0	1.5384	0	0.0332752	0.569286	0.0051725	0.00896174
TCGA-B0-5098	4.33973	1	0.2875	1.00723	0.133193	0.118093	0.0197815	3.708	0.142056	0.00819836	0.17398	0.0417621	0	0.17688	0.211159	0.416869	0	0.0953315	0.00938043	0.0653597	1.33628	0.326129	0.246809	0.0493905	0.0498253	0.0426216	0.0193629	0.392507
TCGA-B8-5546	1.38356	0	0.253857	0	0.769409	1.23221	2.25644	0.0247686	1.06541	0.00643468	0.671382	3.85687	0.307174	0.138828	0.159276	2.50845	1.26207	0	0.0588996	0	0.630086	0.853234	0.284114	0	1.05588	10.6379	6.2127	0.0473951
TCGA-BP-4991	3.87123	0	0	0.0207432	0.449853	0.87983	0.439841	0.0159876	0.0466462	1.34641	1.16298	0.217452	0.0309804	0.522729	0.0393639	0.586649	0	44.7524	0.00792051	0	0.596332	0.351865	2.11176	0.625555	0.336566	2.1413	0	0.00283264
TCGA-B8-A54E	2.49041	0	0.0277445	0	1.13522	1.46946	3.23762	1.6372	0.426497	0.0126587	1.56703	4.71797	0.00944202	0	0.046577	1.53764	0.0190986	0.0834112	0	0	0.109833	6.74208	0.558924	0.0381306	0	14.4781	23.5589	0.0051799
TCGA-DV-5566	3.83014	0	0.103016	0.261565	0.56725	0.466533	0.345628	0.0051692	0.245619	0.0604312	0.724334	0.136815	0.370619	0.289734	0.0853479	0.948392	0.628094	14.6838	0.130606	0.0669131	0.291294	3.26461	0.889415	0.202257	0.530499	6.00412	1.22427	0.0934182
TCGA-BP-4972	4.11507	0	0.00640329	0.131318	0.48983	0.638679	0.0845915	0.0202424	0.0112495	0.400252	0.48566	0.426624	0.013075	0.0315162	0.0214994	0.445663	0	0.0135888	0.0100284	0	0.26073	0.516527	0.809161	0	0.159801	4.13128	0.0828012	0
TCGA-B0-4712	3.66301	1	0.0307981	3.92996	0.176544	0.373069	0.233569	0.050483	0	0.421555	0.231932	0.214738	0	1.92007	0.0125341	0.158779	0.0565349	0.0145241	0	0	0.621214	0.248435	1.78611	0	0.0284665	0	0.013275	0
TCGA-CZ-5454	1.97808	1	0	0.151668	0.0482413	0.486052	0.369091	0.0181839	0.103943	2.93902	0.226756	0.297934	0	0.0364003	0.0112869	0.152512	0.0916371	0.0156947	0	0	0.0334595	0.462344	1.34089	0	0.287101	3.45583	0.0191266	0
TCGA-B8-4148	1.03836	0	0.0115416	0	0.438023	0.954855	0.0762356	0.0162158	0.202766	0	0.363186	0.134122	0.12569	0.227224	0.0528429	0.476018	0.127119	8.91548	0.0301259	0.167926	0.509113	4.56194	0.845486	0	0.0960103	5.00989	0.0447733	0.0129288
TCGA-BP-4959	7.28767	0	0	0.0765438	0.308283	0.278282	0.0293498	1.87661	0.00702561	0.0729833	0.354934	0.192083	0	0	0.00244126	0.618507	0.0440452	41.0836	0	0	0.0723701	0.338714	1.68447	0	0.0443554	21.8549	0.00689487	0.00597294
TCGA-CZ-4858	5.32329	0	0.0249238	5.74173	0.524681	0.10599	9.85034	4.77994	0.0109467	10.6553	0.170936	0.125508	0.00848207	0.736032	0.00760756	0.417607	0.0686277	0	0.0130113	0.0226646	0.267808	1.03038	34.4394	0	0.0345555	0.0886785	0.918529	0.00465327
TCGA-B2-4102	0.553425	0	0	0.0446179	0.225777	1.07661	0.191611	0.0191049	0.00955564	0.0645227	0.588078	0.328676	0.0296167	0.856663	0.0232428	0.392579	0.0449299	0.265483	0.00567891	0.0197844	0.55983	0.943317	0.557827	2.09307	0.392135	11.6114	0	0.00812388
TCGA-BP-5190	2.76986	0	0.0103661	0	0.141382	0.296556	0.136943	0.00364108	0	0.0141888	0.635666	0.0722771	0	1.27552	0.0126563	0.213769	0	0.0219986	0	0.00942644	0.052761	2.52947	2.82868	0.341918	0.229952	7.15518	0	0.00387069
TCGA-BP-4162	8.42192	0	0	0	0.45709	0.525279	0.0575307	0.0137668	0.0229524	0.21459	0.421656	0.202428	0.0177846	0.0643025	0.031902	0.505159	0.269801	0	0	0	1.07132	0.316161	0.215339	0.0359107	0.10868	2.38617	1.36278	0
TCGA-B0-4817	2.79178	1	0	1.41459	0.587634	0.304228	0.256689	0.0818993	0.204817	2.633	0.0823084	7.14648	0.0198378	1.43452	0.0266887	0.939128	0.160505	0.108241	0.00760765	0.0132519	1.96145	1.41064	3.62966	28.3999	0.848588	5.4961	0.00628141	0
TCGA-BP-4795	1.69863	0	0.0185763	0.0253973	1.77353	1.41477	0.606695	0.00326245	2.41502	0.80518	1.32649	8.44055	0.0126438	0	1.90799	3.11252	8.10724	0.256243	0.00484881	1.87506	0.131318	0.0374618	0.442267	0.0765908	0.798405	0.506722	0.2282	0.943349
TCGA-B0-5092	1.25753	1	0.0260729	0.534699	0.278301	0.77614	0.143516	1.26839	0.0229029	0.196283	0.399709	0.212091	0.0177463	1.6041	0.0238749	0.504069	0.233323	9.34633	0.0544446	0.0118547	2.04218	0.262899	1.83837	0.322499	0.144595	7.4832	0.0224767	0.00486781
TCGA-BP-4160	7.89315	0	0	0	0.298728	0.250396	0.0132043	0	0.0316079	2.5447	0.56615	0.32058	0	0.265655	0.0219663	0.324641	0.272466	0.114542	0	0	0.386638	1.77784	0.296545	2.12647	0.399106	14.6804	0.0310197	0
TCGA-B2-3924	1.01644	0	0	0.0538391	0.227048	0.739986	0.967863	0.0143527	0.0626619	0.168606	0.467485	0.263982	0.0970413	0.0876569	0.0658906	0.717895	0.630806	0.201902	0.0132233	0	0.740714	3.3399	1.05857	0.127265	0.127024	12.9048	0.00929734	0
TCGA-BP-5176	4.35616	1	0	0.034985	0.177032	0.534204	0.187804	0.00299604	0	6.24622	0.818993	0.0132162	0	0.251892	0.0104141	0.879492	0	2.94751	0	0	0.0482378	1.49652	0.609227	0.679918	0.212866	8.67965	0.0147063	0
TCGA-BP-5191	2.64932	0	0.0123416	0.5062	0.248831	0.276732	0.226445	0.0303449	0.0325233	0.0450477	0.258909	2.06523	0.0168004	0.728928	0	0.636271	0.0169913	0.0218258	0	0	1.14465	0.398219	1.69518	3.52803	0.136888	1.46371	0.00531967	0
TCGA-BP-4976	4.47123	0	0	0.0390062	0.156495	1.12503	0.225094	0.00501061	0	0.751739	0.834477	0.0663086	0.00970941	0.210633	0.0195938	0.422876	0.00981974	0.00504549	0	0	0.0201684	0.258909	0.783752	0.0588156	0.0593334	5.14318	0	0
TCGA-AK-3434	5.71781	0	0	0.167936	0.0910497	0.451127	0.0901502	0	0.188823	0.581452	0.421217	0.214112	0.229914	0.528999	0.0609257	0.0395791	0.295943	22.1246	0.0400776	0	0.0520994	0.990845	1.46222	0.0844077	0.766356	3.96977	0	0
TCGA-BP-5200	2.91233	0	0.00726047	0.0397057	0.318602	0.454715	0.101244	0.0510046	0.121177	4.09111	0.667837	0.258741	0	0	0.0398904	0.355597	0.059975	0.172055	0.00379027	0	0.197088	0.453896	0.518575	0	0.0402649	11.0391	0.00312951	0
TCGA-B2-A4SR	1.38904	0	0.0240048	0.0164096	0.227757	1.16931	3.8759	0.00421584	0.242492	9.27667	0.987802	0.948445	0.0163386	0.472595	0.0879247	0.278452	0.0330486	0.241976	0	0	0.420839	0.290456	9.05625	0	0.798753	5.49463	0.0362142	0
TCGA-B0-5102	7.5726	1	0	0	0.196792	1.13634	0.0556709	0.0166522	0.133262	0.514807	0.336621	0.132222	0.00645364	0	0.0723533	0.146649	0.0391618	0.0134145	0	0	0.155504	0.0764851	0.607768	0.573371	0.0262918	7.82671	0	0.00354047
TCGA-BP-4167	7.44658	0	0	0.776634	0.589494	0.798574	0.056851	0.0181389	0	0.0117808	0.770847	0.280051	0	0.254171	0.00394064	1.03166	0.444355	0.00456629	0	0	0.365057	1.58816	0.898466	2.69697	0.0357988	0.581838	0	0
TCGA-BP-5185	3.10137	0	0	0.0422885	0.100881	0.442441	0.0113505	0.021729	0.0135852	0.839694	0.224614	0.059907	0	0	0.033044	0.279063	0	0.525126	0	0	0.174924	0.654957	0.368205	0.21255	0.0428841	1.57741	0.00666617	0
TCGA-A3-3357	7.36438	0	0	0.0346623	0.441005	0.241768	0.0434167	0.00890521	0.074235	0.173512	0.136376	0.150584	0	0.207974	0.0103181	0.958518	0.162889	273.072	0	0	0.0860273	2.62457	2.46086	0	0.070301	40.4121	0.0364267	0
TCGA-B2-4099	1.02466	0	0	0	0.13222	0.390165	0.499539	0.00824396	0.051542	3.8283	0.568124	0.00909147	0.0399372	0.173278	0.0322377	0.181502	0.0323128	0.024904	0	0	0.192462	2.08259	2.94438	0.0645129	4.13263	9.40849	0.0151748	0
TCGA-CW-5583	6.81918	0	0.00901328	0.0123228	0.336726	1.42168	0.277833	0	0.601723	6.13978	1.07633	0.139655	0.0736176	0.221811	0.0357649	0.627316	0.322635	0.0191277	0.0141159	0.0245888	0.22428	0.0727064	0.511713	0.123874	0.849756	2.97174	0.326343	0.0639456
TCGA-B0-4706	0.178082	1	0.051308	0.0140295	0.285999	0.634738	0.105437	0.0324394	0.522809	2.88407	0.563021	0.516739	0.12572	0.454557	0.128419	0.60839	1.82246	5.55671	0.0535698	0	0.400423	0.41388	2.98809	0.0564119	0.654448	0.511148	0.375964	0.0766335
TCGA-CJ-4920	0.380822	1	0	5.47592	0.624311	0.522039	0.0419935	2.27908	0	1.3053	0.258535	0.274831	0.0155779	1.01383	0.192112	0.648968	0	0.400704	0.00597401	0	1.31375	1.45389	0.523942	1.44692	0.0317317	4.7502	0.0197303	0
TCGA-B8-A54I	0.410959	0	0	0.396297	0.953978	0.336182	0.648849	0.223991	0.0509241	0.0462883	0.268962	0.168421	0.0295939	5.56401	0.0353903	0.448315	0.219488	0.148658	0	0	0.975361	0.146138	1.19442	1.47398	0.482255	2.78459	0.0187412	0
TCGA-CJ-4893	2.05479	0	0.00878846	0.0120155	0.182404	0.618363	0.0387003	0.00617387	0.0154398	1.45556	0.319099	0.204257	0	0.0865114	0.0187777	0.226544	0.326686	0.755348	0	0	0.109343	0.141786	0.273617	0	0.0731082	3.79399	0.00757626	0
TCGA-B4-5378	0.479452	0	0	0.0369035	0.581564	1.55832	0.521671	0.00632068	5.95923	2.98854	2.11258	11.0621	0	0.177137	3.40268	2.04099	13.1057	0.127294	0	11.0782	0.773424	0.0181446	0.247168	0	0.274438	0	0.116346	1.87804
TCGA-B0-5709	8.53973	0	0.0271701	0.371466	0.279271	0.553205	0.292464	0.30539	0.159111	0.917344	0.555372	0.322753	0.0616434	0	0.0774031	0.583645	0.374063	0.0672692	0.0378237	0.0164715	0.148533	0.237434	0.597109	0	0.150679	1.74007	0.0819786	0.0371994
TCGA-B0-4845	5.4411	1	0.0253463	0.537123	0.240484	0.666319	1.73001	0.0979313	0.311704	1.6248	0.848717	0.0785448	0.0258775	0.311878	0.046419	0.0980042	0.0174477	0.25998	0.00661591	0.0345731	0.222178	2.63239	0.649867	0.0348345	0.948812	8.56725	3.16828	0.00473215
TCGA-BP-4341	4.35342	1	0.0109676	0	0.182105	2.23874	0.772738	0.0385235	0.0770727	1.95658	0.840688	0.186929	0.0149299	0.107962	0.0602579	0.141358	0.0603983	0.0271542	0.0343532	0.099734	1.32113	1.19436	3.97702	0	0.364942	2.7836	0	0.00409529
TCGA-CJ-4902	4.16438	0	0.0228662	0.104208	0.592103	0.75435	0.559402	0.010709	0.0602582	0.243434	0.541199	0.324773	0.0103758	0.937873	0.0209386	0.569785	0.0524684	0	0.00795809	0	0.862102	0.0922262	1.17256	1.02659	0.232487	0.0723179	0.00328538	0
TCGA-BP-4961	5.30137	0	0	0.0314373	0.509056	1.03711	0.714414	0.00538444	0	1.40233	2.39954	0.11876	0	0.452696	0.067846	0.632244	0.0211047	0.00271096	0.00400129	0	0.160381	0.587365	0.786078	0.147475	0.0425067	0.690862	0.066075	0.00572399
TCGA-AK-3453	3.8274	0	0	0	0.308991	0.515695	0	0.0219629	0	0.25676	0.470882	0.145325	0.0425591	0.20517	0.0636186	0.268635	2.23822	0	0.0652845	0	0.459699	1.13487	1.52685	0.0572901	0	6.37758	0.0269517	0
TCGA-B0-4841	0.558904	1	0	0.0857379	0.2975	1.40615	0.0460252	0.00734241	0	1.99333	0.455395	0.178139	0	0	0.025522	0.215538	1.72675	0	0	0	0.49651	0.0421554	0.344547	0	0	1.28917	0	0
TCGA-CJ-4891	2.24384	1	0.00990229	5.1987	1.16266	0.467041	0.00726752	0.292166	0.0695866	0.329813	0.455419	0.199458	0.0202197	3.85029	0.0876525	0.867868	0.218127	0.178621	0	0	1.80881	0.0798776	1.23318	0.462712	0.164748	0.49325	0.60182	0.00739502
TCGA-CZ-5988	1.89863	0	0.0159639	3.71035	0.0662656	0.320923	0.0820137	0.0224291	0	10.7288	0.553869	0.0494699	0.0108656	1.10001	0.00487269	0.123452	0.0879128	15.5556	0	0	0.315981	0.0965803	0.292361	0	0.177064	3.52154	0.0137619	0.0059609
TCGA-B0-4818	1.39726	1	0	0.0270117	0.25775	1.19917	0.0942513	0.0104095	0.17355	2.9567	0.996332	0.137756	0.0268949	0.048621	0.0391983	0.17825	0.0680014	0.807111	0	0	0.648047	2.88862	0.886485	0	1.45178	3.18673	0.012774	0
TCGA-B0-4714	0.271233	1	0	0	0.321089	1.0926	0.775407	0.0324715	0	0.36756	0.372956	0.317171	0.00898889	0.650009	0.0322485	0.374473	0.345459	0.00934215	0.0206831	0.0120094	1.06802	0.585924	5.1517	0	0.329582	2.22413	0.0113849	0.014794
TCGA-CJ-5679	1.86027	1	0.0649429	0.799102	0.277279	0.251068	0.142989	6.1955	0.216778	0.0237045	0.13624	0.191187	0.353622	1.66213	0.114972	0.234369	0.697398	0	0.0745864	0.0118112	0.124872	4.03378	1.28451	0.0357016	0.468206	4.52889	0.207146	0.0339495
TCGA-BP-4798	0.915068	1	0.0106806	0.116819	0.46235	0.693688	0.666293	0.172571	0	0.316751	0.465361	3.79797	0.0145393	2.05017	1.36597	0.495573	0.411726	26.3228	0.00557572	0	0.157045	2.11082	0.430329	0.587153	0.0592322	0.101337	0.0598482	0.00398813
TCGA-B8-5549	0.531507	0	0.0108479	0.0148311	0.11579	0.788427	0.15923	0.0038103	0.00952894	0.183128	0.954051	0.0252121	0	0.213567	0.00331112	0.531297	0.164283	0.0153473	0.00566304	0	0.0368087	0.940681	0.456935	1.99777	0.300799	1.13216	0	0.00405059
TCGA-BP-5194	1.11781	0	0.00765129	0.115068	0.313066	0.638922	0.162848	0.00537502	0.0336051	2.22374	0.697612	0.106697	0.0156233	0	0.00467085	0.335292	0.0210678	0.00270622	0.00798859	0	0.0822136	2.60766	0.616552	0	0.615269	12.4319	0.135217	0
TCGA-B8-5545	1.43014	0	0.0209975	0.559796	1.3323	0.925404	0.346737	0	0.00922225	0.823901	1.77045	6.21403	0.0142917	0.103347	0.0480683	2.1921	0.101179	0	0	0.00954706	0.11281	0.0211722	1.53819	0.115431	0.145559	3.68562	0.00452532	0
TCGA-AK-3450	4.13151	0	0.0223668	0.0458695	0.30506	0.415055	0.205194	0.00392816	0.0098237	0.301049	0.550434	0.034656	0.0304475	0.0550434	0.0170677	0.374764	0.138571	0.719903	0	0	0.145465	0.67659	1.08551	0.430357	0.124041	9.23138	1.42203	0
TCGA-CZ-5465	3.7726	0	0	0.12843	0.11141	0.171205	0.172358	0.0164978	0.100198	4.86458	0.157004	0.0987663	0	0.0990749	0.0491535	0.259443	0	46.1783	0	0	0.189731	0.676568	0.540688	0.0184433	0.148845	1.1141	0.164854	0
TCGA-BP-4345	4.15342	0	0.0302698	0.441434	0.61628	0.795752	0.0888628	0	0.0265895	1.69413	0.708285	0.171971	0.0274704	0.446952	0.00615955	1.30046	0.11113	0.720887	0	0	0.29672	0.122087	1.95874	0.0277341	0.111913	0.0478664	0	0.00376758
TCGA-B0-4838	2.28493	1	0.0117046	0.0320047	0.18046	0.325798	0.0687221	0.0287785	0.020563	4.82229	0.434424	0.0181355	0.0477996	0.518476	0.0142905	0.2112	0.354514	7.78704	0.00611028	0	0.205198	2.66725	0.321536	0	0.129822	16.1304	1.0292	0
TCGA-CJ-5680	2.10411	1	0.0210462	0.992706	0.143524	0.341729	0.14674	0.0184811	0.10168	0.0384099	0.47548	0.187506	0.121761	0	0.0770878	1.08503	0.24629	0.383362	0.032961	0.0191384	0.0714135	1.16717	1.96574	0	0.145897	32.5986	0.131539	0.0550105
TCGA-BP-4335	1.30137	1	0.0362781	0.0247995	0.4195	1.27628	0.266253	0.108312	0.17527	1.48142	0.395165	0.126474	0.1605	1.24989	0.0553663	0.187031	0.474485	0.019247	0.0946934	0.115464	1.82595	0.58528	1.02981	0.0498586	0.100595	2.06523	0.0234557	0.0541849
TCGA-BP-4774	5.16438	0	0.0100193	0.0136982	1.01004	0.526787	0.308842	0.0563082	0.202425	0.443423	0.832673	0.155242	0	0.887646	0.0397568	0.413234	0.0413821	0.0283501	0.0209219	0.0455553	3.98334	3.71778	0.587177	0	0.083347	3.16083	0.207296	0
TCGA-CW-6097	1.56438	1	0	1.44888	0.195511	0.355071	0.155555	4.28898	0.0103433	0.284739	0.684059	0.246302	0.00801452	0.69546	0.032347	0.394587	0.178323	42.4304	0.00614704	0.0107076	0.366251	0.166222	0.797893	0.194195	0.359158	0.754114	0.035528	0.0219839
TCGA-CZ-4862	5.04932	0	0	0.0963118	0.150386	1.05668	0.227486	0.0544364	0	0.482117	1.01175	0.316536	0.0191791	0.138689	0.0731074	0.399497	0.32975	0.0647817	0.0220652	0	0.717099	0.11365	1.05791	0.0387264	0.351606	4.24422	0.00607286	0
TCGA-CJ-4886	5.34795	0	0	0	0.202028	0.79026	0.201645	0.00386022	0.0289614	0.787239	1.25918	0.127712	0.00748022	0.108183	0.0368995	0.283294	0.0605218	0.435355	0	0	0.285898	1.32977	0.925843	0.0604162	0.15237	4.87474	0.137375	0
TCGA-B0-5083	2.86301	1	8.32851	0	0.975838	1.71916	0.0921944	0	16.7725	0.0343886	2.63529	2.19941	11.2434	0	0.199383	2.46097	56.7087	0.00444305	9.62031	0.491196	0.518599	0.0253328	0.0230057	0	1.32364	0.208576	0.140779	0.136027
TCGA-CW-5580	5.38082	1	0.0156185	0.512481	0.38436	0.507197	0.326688	0.255097	0.027439	2.23045	0.718313	0.0967991	0	1.30682	0.0214527	0.764946	0.0107513	0.897675	0	0	0.300312	1.5276	0.715089	1.00886	0.281503	3.14898	0.215427	0
TCGA-BP-5000	1.54247	0	0.0277888	0.45591	0.24718	0.572964	0.0815793	0.00325359	0.0244101	0.507153	0.568018	0.200932	0.0630471	0.911819	0.783175	0.477548	0	62.2977	0.0193425	0.00842327	0.523846	0.803241	2.05265	5.44864	0.20548	2.90024	0.0359338	0.0138351
TCGA-B8-A54H	0.70137	0	0	0.0238323	0.206738	1.27368	0.217489	0	0.229684	3.38414	0.499307	0.0945322	0.0237293	0	0.0106414	0.202204	0.0959959	0.00616547	0.00455002	0	0.187304	2.12678	3.76706	0.0239571	0.145008	8.78638	0.00751364	0.00325449
TCGA-A3-A8OW	0.884932	0	0	0	0.215743	1.9785	0.712039	0	0.138486	0.138329	2.21143	0.281856	0	0.179067	0.0592262	0.156305	0.100177	0.0686295	0	0	0.308625	1.14945	0.755134	0	0.168138	2.93411	0.0156818	0.00905664
TCGA-B0-4701	0.652055	1	0	0.082991	0.36716	0.215899	0.0356405	0.0597002	0.0426573	0.631463	0.440805	0.0846484	0.0826324	0.0597535	0.177871	0.125179	0.0835714	0.601158	0.0190134	0.0110399	0.487469	8.34866	0.533613	0.266962	0.0673279	2.44774	0.162221	0.00453322
TCGA-BP-4161	7.52329	0	0	0.0574878	0.205709	0.349499	0.339462	0.0258464	0	0.666672	0.220527	0.561927	0.00715492	1.75913	0.00962586	0.216779	0.101307	60.4629	0.0164632	0.0191183	0.445866	6.65651	1.92517	0.982409	0.262339	4.36353	0.135932	0
TCGA-B8-4143	1.94247	1	0	4.3364	0.388867	0.289735	0.255374	3.06489	0.340919	1.12352	0.172772	0.0933123	0.045545	0.197608	0.0326794	0.344979	0.276375	81.6905	0.0209594	0	1.67263	1.99717	1.51959	0	0.074219	0	0.0115371	0.0049972
TCGA-BP-4995	3.75616	0	7.25839	0.0874753	1.65254	1.0004	1.09047	0.0549354	10.6036	0.142717	3.0516	3.12278	148.027	0.0349901	0.483894	1.35608	14.5441	0.0050289	13.0191	0.0193941	4.50286	1.66304	0.468705	0.0195407	4.27766	9.54429	0.373841	0.281381
TCGA-A3-3359	6.86027	0	0.0137593	0.0188115	0.399801	2.10645	0.222162	0	0.0725182	1.6385	0.865946	0.0213191	0.0468255	0.406329	0.0209989	0.49655	0.170487	0.0827318	0	0	0.459095	0.582699	1.51192	0	0.190765	3.62269	0.00593072	0
TCGA-BP-4338	7.83288	0	0	14.155	0.769146	0.0830783	0.00563275	10.8128	0.0876422	0.332662	0.253895	0.160538	0	0.188873	0.0234261	0.791351	0.0422653	0.00814365	0	0	0.00868071	0.185729	3.28903	0	0.0638445	1.11048	0.575614	0.00573157
TCGA-B0-5085	2.10959	1	0.0109133	0.0149205	0.355934	2.97021	0.336399	0.0114998	0.0958639	0.353527	0.325805	0.0930016	0.03714	0.268569	0.0499663	0.5345	0.0150248	0.00385996	0.0284859	0	2.46254	0.594221	2.57826	0	0.0907838	0.181203	0.00940799	0
TCGA-BP-5008	2.93425	0	0.0162987	0.0891334	0.78287	1.09008	0.215316	0.00858734	0.107378	0.468493	1.00604	0.126269	0.0554676	0.0802201	0.537288	0.94531	0.246831	4.20826	0.0255258	0.0296425	2.26287	0.147909	0.776082	0.4032	0.768305	10.5349	1.41911	0.0517303
TCGA-CJ-4908	4.19452	0	0.0174571	0.525077	0.890272	1.39027	0.480456	0.0153295	0.245353	0.561527	1.38742	0.2502	0.041587	0.386647	0.0692701	0.967497	0.036051	0.00308724	0.00455667	0.0158747	0.488689	1.61942	0.991096	0.215929	0.242033	3.0849	0.0300984	0.00651847
TCGA-CZ-4866	4.84384	0	0.0127057	0.0260567	0.256172	0.176832	0.135213	0.430668	0	0.0115942	0.333184	0.570914	0.00432401	0	0.0116346	0.294769	0.0087463	35.3943	0	0	1.35805	0.0128115	3.08317	0.0174621	0.158542	48.4767	0.00821492	0
TCGA-CZ-4859	4.89589	0	0	0.0213401	0.00925594	0.814632	0.0515503	0.00548256	0.0891213	2.48544	0.528954	0.0241847	0.00531197	0.0384122	0.0190572	0.0402353	0	0.281557	0	0	0.0264816	2.45523	0.64318	0	0.497735	6.31255	0.0134558	0
TCGA-BP-4992	1.3726	0	0.0240428	0.0657421	0.42772	0.632054	1.74691	0.143565	0.0211196	0.241334	0.252191	0.130385	0.065458	2.13004	0.022016	0.309881	0.0827523	64.3866	0.018827	0.0218634	2.68539	0.872745	1.45305	0	0.400008	0.570293	0.0103633	0.022444
TCGA-B0-5705	10.0493	0	0.00858453	0.0469466	0.0661778	0.404889	0.17011	0.0241224	0.0829486	1.00269	0.394813	0.259373	0.00584297	0.21126	0.0209622	0.110643	0.0118187	0.051617	0	0	0.024274	1.55807	0.28299	0.0235962	0.0952157	11.179	0.0555034	0
TCGA-BP-4994	3.58356	0	11.4963	0.0571201	2.0109	1.1737	1.3645	0.0562539	15.3649	0.114373	4.24749	4.63929	216.512	0.0342721	0.692881	1.93853	21.2055	0.0049257	18.728	0.0253281	6.68656	1.03913	0.255048	0.0191397	4.15127	6.45802	0.570263	0.512212
TCGA-CJ-4907	4.10685	0	0.0172568	0.0707798	0.327463	0.687158	0.234305	0.00303071	0.11369	2.30695	0.50126	0.782094	0.0411098	0.127404	0.371347	0.600528	0.831539	0.00305181	0.0270263	0	0.24886	0.208805	0.521466	0.355752	0.358883	1.26892	0.0185957	0.0966552
TCGA-B8-4622	0.49589	0	0	0.149565	0.266695	0.432322	0.419285	0.0128085	0.0640637	2.36254	0.529609	0.131835	0.0248198	0.418783	0.0185507	0.563991	0.0502038	1.28546	0.0063455	0.03316	0.336831	5.29473	1.71409	0	0.202229	0.172991	0.0628715	0
TCGA-A3-3317	4.08493	0	0	1.36732	0.593056	0.374164	0.157849	4.1172	0.0850165	0.5299	0.7115	0.341576	0.00731943	0	0.032824	1.24742	0.192468	0.745494	0.00561391	0	0.468281	12.2095	4.05704	0.0886763	0.387647	0.0765234	0.0463524	0.0160618
TCGA-BP-5196	2.78904	0	0.032761	4.53876	0.36264	0.388403	0.184338	1.89486	0.0191852	0.0797196	0.466995	0.228424	0.0074328	0.806227	0.0299991	0.591145	0.270622	0.00772491	0.0114017	0	0.586698	0	1.29996	0.1801	0.0605617	0.207223	0.0235352	0.0163106
TCGA-B0-4688	0.276712	1	0.0106659	32.0955	0.834877	1.43494	0.0234838	6.05039	0	0	1.27367	0.35531	0	0.577457	0	0.604865	0.0734211	0.00377245	0.0111361	0	1.7613	0	0.253934	2.99035	0	0	0	0
TCGA-B8-A54D	2.27397	0	0	0.105336	0.928992	0.635432	0.414671	0.0180416	0.157917	0.234352	0.497327	0.179067	0	0	0.031356	2.64807	0.176789	1.8258	0.0134071	0	0.464767	0.207166	3.38645	0.070592	0.21364	18.6408	0.0442794	0
TCGA-CJ-5672	5.40274	1	0	0	0.277406	0.421988	0.125888	0.00547718	0.0410926	0.113834	0.679418	0.0483221	0	1.61173	0.00475963	0.482351	0.107341	0.783175	0	0	0.0970042	0.157232	0.742502	0.171446	0.302672	1.88636	0	0.0174678
TCGA-B2-4098	0.139726	1	0	0.021281	0.526128	0.409197	0.114239	0.0109348	0.232441	0	0.401897	4.35326	0.0317835	5.51603	0.142533	0.762354	0	0	0	0	0.845066	0.188341	0.484613	0.0427848	0.172646	45.5608	0.0402557	0.00581216
TCGA-AK-3429	5.52603	0	0	0.039644	0.0859749	0.246622	0.170251	0.00509254	0.0509424	1.52145	0.374343	0.0449286	0	0.0713592	0.163739	0.0747461	0.379252	0.0769198	0	0	0.0573948	0.0292381	0.265523	0	0.0402024	5.60556	0	0
TCGA-CW-6088	8.8274	0	0.00857357	0.0234434	0.386391	1.38547	0.358664	0.00301146	0.158154	9.07135	1.14142	0.325462	0.0583551	0	0.0523386	0.50831	0.0826255	5.69489	0	0.0077964	0.179398	0.760753	2.84199	0.0942643	1.06981	13.9914	0.044346	0.0416178
TCGA-AK-3427	7.03014	0	5.98331	0.0449468	0.0519866	6.23615	0.892736	0.0192457	6.39171	0	8.7182	3.88828	173.588	0.0539361	0.117071	0.14124	3.15319	0.00387594	4.55945	0.0099651	0.737482	0.0220993	0.0602078	0	87.3005	0.181953	1.24227	0.102297
TCGA-AK-3445	3.50685	0	0	1.307	0.354309	1.45779	1.11089	1.19391	0.116632	1.96278	0.4071	0.133722	0.045186	2.35261	0.0851073	0.650294	0.0913989	0.0281771	0.0138628	0	2.51546	0.026776	1.6292	0.94889	0	0.409423	0.0114461	0
TCGA-A3-3320	4.13151	0	0.0107774	0	0.619923	0.833303	0.205654	0.0227133	0.435484	1.75546	0.400011	0.0751449	0	0	0.0296065	0.500064	0.103864	0.560349	0.022505	0.0784037	0.749677	1.06498	1.53954	0.0296237	0.956304	3.39999	0	0.0120728
TCGA-BP-4349	1.01918	0	0.0100269	0.0137087	0.469729	1.51955	0.316437	0.0140878	0.0528469	0.741128	1.10029	0.0233041	0	0.0987027	0.033666	0.206775	0.0690228	2.23073	0	0	0.703146	1.1728	0.385629	0.0551219	0.111214	0.832432	0	0
TCGA-AK-3461	2.33699	0	0.0142615	0.292472	0.549706	1.60993	0.104668	0.030056	0.125275	0.299318	1.4614	0.254118	0.359156	0.0701932	0.0783553	0.441149	0.883551	0	0.0670058	0.0389062	0.500048	10.1236	0.888026	0.470405	1.50273	6.0214	0.129091	0.0319514
TCGA-A3-3383	2.3589	0	0.0288828	0.0197441	0.0942007	0.524803	0.0635933	0.010145	0.0126856	0.0790679	0.279654	0.134256	0	3.3407	0.00440798	0.223357	0.0397643	0.102157	0.00753901	0	0.196009	1.83476	2.51255	0	0.720798	6.20012	0.0186742	0
TCGA-BP-4970	1.1863	0	0.0136013	0.427697	0.16131	0.799251	0.159717	0	0.00597379	1.44592	2.18939	0.168594	0	0.635966	0.09341	0.245424	0.131079	0	0	0	0.203836	0.370291	0.311367	0.467322	0.282861	8.54945	0.0175879	0.0101574
TCGA-BP-4962	4.89041	0	0.0259877	0.165807	0.354445	0.368383	0.0699344	1.05582	0.00760935	0.0237142	0.664005	0.966391	0.00589609	0	0.00793231	0.781546	0.0954095	2.06814	0	0.00787735	0.0440905	3.0222	2.04653	0	0.168143	8.05463	0.0112016	0
TCGA-CJ-4899	4.1863	0	0	0.0875239	0.707045	1.61487	0.886822	0.00281076	0.0702925	6.59746	3.04755	0.905117	0	0.472629	0.361494	0.598199	0.022034	0.00283033	0.00417747	0.00727681	0.547582	0.742328	2.27155	0.241951	1.53105	3.43558	2.27648	0.00298801
TCGA-BP-4174	5.14795	0	0	0.0156108	0.121877	0.158913	0.0335202	0.00802123	0	4.83973	0.138194	0.221146	0.0155433	0.224795	0.0278815	0.29433	0.0943196	0.0484624	0	0	0.232463	0.483554	0.230023	1.6634	0.221629	19.3649	0.00984324	0
TCGA-BP-4803	0.558904	0	0	0.546657	0.343801	0.502377	0.102708	0.0140444	0.0175613	3.80823	0.387141	8.40233	0.00680368	0.196796	0.0335622	0.953384	0.041286	0.0176777	0	0	0.135673	2.41901	1.40961	0.164856	0.0277178	4.17303	0.0129259	0.00373251
TCGA-CZ-5455	1.53699	1	0	0.582579	0.0570579	0.563288	0.14628	0	0.0120744	3.67826	1.30872	0.292847	0.0140337	0	0.00839123	0.106298	0.227091	0.0364631	0	0	0.0388678	0.914763	0.503474	0.132239	0.400209	27.3878	0.174783	0.195039
TCGA-CJ-4897	4.95342	0	0.0069786	0.0381642	0.235882	0.588145	0.148531	0.00490245	0.055171	0.716408	1.1149	0.227071	0	0	0.0170408	0.161901	0.0960777	0.0123414	0	0.012692	0.0986651	0.0562934	0.792396	0	0.0967544	2.48297	0.00300802	0.0208465
TCGA-B0-5107	2.53973	1	0.0803317	15.9722	0.632884	1.30435	0.0505348	5.03058	0	0.010472	0.0555573	0.391187	0.0390549	1.80746	0	1.21286	0.189594	0.0284128	0.00599093	0	0.31801	0.0925717	1.89153	0.315439	0.0954646	0.0272208	0.0494653	0
TCGA-B0-4836	3.39178	1	0.0129985	6.20223	0.277491	0.180907	0.133559	1.4382	0.0456725	0.670166	0.262201	0.130912	0.0353892	1.27954	0.0515784	0.234548	0.322123	0.01839	0.00678577	0	0.323446	6.99898	2.07107	0.928952	0.180217	2.03493	0.0336169	0.0194146
TCGA-AK-3436	5.6	0	0.0915904	2.61399	0.0407346	0.300974	0.0588178	3.6313	0.0402272	0.0052236	0.360268	0.115305	0.00779251	0	0.0698909	0.118048	0	0.032395	0.023907	0	0.207188	0	0	0.0629384	0.0317462	3.53033	0	0
TCGA-B8-A7U6	1.35616	0	0	0.086931	0.810658	0.921802	0.29166	0.0335006	0.0558531	1.58108	0.769553	0.209353	0.0108194	1.09533	0.00970393	0.409757	0	0	0	0.014455	2.93961	4.07118	2.09605	0.305852	0.176311	1.92296	0.0479619	0
TCGA-A3-3382	1.5726	0	0.0113478	3.10291	1.14396	0.2369	0.0499704	0.0358731	0.0199361	0.828401	0.173966	0.0527479	0.00772375	2.06654	0.0103911	2.07687	0	102.079	0.011848	0.0206383	1.55304	6.20169	0.768944	0.343107	0.157331	0.861338	0.00978257	0
TCGA-BP-4347	3.74521	0	0	0	0.282629	0.783822	0.438633	0.0159437	0	7.30034	0.940036	0.0996358	0.00514921	0	0.0508015	0.15601	0.0520772	0.0561915	0.00394937	0.00687948	0.346548	0.0152564	0.845152	0.0623836	0.0629327	1.81241	0.00326088	0
TCGA-A3-3376	4.64658	1	0.00708623	0.096882	0.567285	2.39982	0.48887	0.0174232	0.0497973	0.116393	2.14411	0.164695	0.028939	0.592918	0.0302813	0.840257	0.00975595	0.00751907	0.00739861	0.0644389	0.504941	0.0571616	1.01226	0.175301	0.0982466	1.51276	0	0
TCGA-CZ-5461	0.90411	1	0.00781384	3.60017	0.0834045	0.374581	0.114695	0.0247014	0.0068638	10.1499	0.340454	0.0605352	0	0.346129	0.0143102	0.302131	0.0107577	14.8079	0	0	0.145826	6.17704	0.64396	0.0644335	0.195002	3.94781	0.0471525	0
TCGA-B2-5639	1.14247	0	0.135391	0.105774	0.275267	0.209367	0.0425856	0.00679369	0.322808	0.105897	0.140454	0.179811	0.184305	0.28559	0.0295183	0.698004	0.639082	16.2268	0.0201942	0.0175883	0.131259	9.71224	0.283376	0.106328	0.750846	9.5426	1.07546	0.0361106
TCGA-AK-3431	5.07671	0	0	1.00844	0.154911	0.891113	0.146614	0.0323853	0.0944887	2.40484	1.40107	0.178573	0.0418369	0.0756332	0.422139	0.396115	0.507747	17.05	0	0	0.0434517	0.216925	0.844277	0.0422384	0.383492	4.70201	0.291438	0
TCGA-A3-3352	1.53699	1	0.0426393	0.0388639	0.20228	0.604423	0.636311	0.0174732	1.51069	2.93438	0.52753	0.187189	0.04837	0.0699551	0.0368755	0.146551	0.0293518	5.80377	0	0	0.152721	5.17363	0.832953	0	0.709403	12.7773	5.51982	0.00530716
TCGA-A3-A6NJ	1.28219	0	0	0.0483498	0.580198	0.610674	0.0605612	0.00414057	0.124259	1.27469	0.589709	0.264842	0.00802348	0.11604	0.0647662	0.820443	0.324586	0	0.0061539	0	0.506657	3.18551	0.474952	0.32402	0.22881	3.4672	0.0406488	0
TCGA-BP-4797	3.03288	0	0	0.0566197	0.559921	0.268973	0.0972613	1.67865	0.00727562	0.0377902	0.340832	0.263085	0	0	0.0176969	0.918073	0.171047	0.210926	0	0	0.0749454	0.183735	1.09215	0.0227665	0.114834	0.157171	0	0.00309274
TCGA-B8-5553	1.19178	0	0	0.0146572	0.273365	0.671424	0.0865497	0.00376562	0	2.22558	1.33212	0.0664439	0.0218907	1.21361	0.0261784	0.580338	0.088558	0.1858	0	0	0.08488	1.49177	0.451577	2.6521	0.386454	7.06935	0.0138629	0
TCGA-BP-4761	0.49863	0	0.0109013	2.25053	0.122825	0.14329	0	4.46853	0.0383036	0.606804	0.140734	0.168909	0.00741987	1.98523	0.0299469	0.449612	0.240134	2.94963	0	0	0.209611	0.0879363	0.958302	0.509394	0.0604562	0.0258578	0.00939769	0.00407055
TCGA-B0-4816	3.75616	1	0.0169383	0.0115789	0.924082	0.576252	0.0994514	0.00297478	0.00743944	0.170021	0.560344	1.45003	0.0172933	0.0833683	0.0310208	1.33171	0.0699594	0	0	0	0.790277	1.00768	1.84573	0.186233	0.0939361	5.72529	0	0
TCGA-CZ-4863	4.63288	0	0	0.0127443	0.138191	0.936957	0.171032	0.00327417	0.0409409	2.1903	1.21091	0.0938801	0.0126892	0.412914	0.0256071	0.216256	0.269501	0.0494545	0	0.00847656	0.300481	1.10909	0.563356	0.38433	0.10339	8.64522	0	0.00348066
TCGA-CW-5588	5.52603	0	0.0111909	1.62181	0.424716	0.3115	0.443517	3.17608	0.0393211	0.00510594	1.21899	0.329452	0.0228509	0.716044	0.0102475	0.519251	0.10785	0	0.0116843	0	0.063288	0.0677043	0.32792	0.0615208	0.186187	7.22016	0.0723551	0.00417868
TCGA-A3-3325	3.20548	1	0.00732822	0.0601143	0.404142	0.844257	1.34459	0.0180182	0.0128745	2.65478	0.378425	0.215737	0.0149636	0.0360686	0.0156577	0.283354	0.0605347	128.921	0	0.0133279	0.629938	3.20692	1.06025	0.020143	1.13794	22.7884	10.2185	0.0246272
TCGA-CJ-4871	6.63836	0	0.0400643	0.794244	0.142548	0.441431	0.132319	0.218125	0.0879829	2.17071	0.307102	0.100875	0	0.0492979	0.0428013	0.0774566	0.110317	0.0354263	0	0	0.271891	7.75638	4.36573	2.86324	0.055547	1.25918	0.0129518	0
TCGA-A3-3319	3.09589	0	0.00857739	0.738795	0.157677	0.0862161	0.214035	9.0384	0.0602762	0.567457	0.0484456	2.58493	0	0.928771	0.0026181	0.154772	0.0708535	10.9155	0.00447776	0	0.475375	6.81524	1.63369	2.2162	0.0713524	12.7363	0.0184858	1.09215
TCGA-MW-A4EC	1.36438	0	0	0.0504192	0.473819	1.40669	0.360876	0.00863559	0.431924	0.342126	1.10096	0.104757	0	1.02855	0.0337692	0.506998	0.0169239	0.030435	0	0.0111784	0.882889	0.37185	1.9361	0.270311	1.05667	10.2053	0	0
TCGA-BP-4804	3.99726	0	0.0620416	0.233262	0.61624	1.01937	0.113834	0.010896	0.122621	0.141535	0.876035	0.732986	0.126684	2.44289	0.284057	0.919581	0.726033	0.0219437	0.0242912	0.0423133	0.298234	0.125116	0.369273	0	0.129026	2.3178	0.0935972	0.0926652
TCGA-A3-3335	5.16712	0	0.00983358	0.0134444	0.145782	0.319338	0.613453	0.0449025	0.00863798	1.36843	0.142819	0.0380912	0.0401588	0.677595	0.0660337	0.152091	0.0270767	1.62079	0	0	0.211325	4.64042	9.86903	0.135147	0.218139	13.8551	0.00423861	0.00734371
TCGA-BP-4762	3.67945	1	0.0932335	0.113305	0.221149	1.12136	0.18247	0.010916	0.127397	0.53882	0.977948	0.746372	0.0916621	0.101974	0.0695637	1.01473	0.627533	0	0.0216319	0.0753619	0.0585848	1.33702	0.189719	0.711861	0.833028	4.47212	0.160747	0.0580222
TCGA-B0-5094	0.912329	1	0	4.46042	0.198724	0.602056	0.925936	6.54676	0.0952386	5.88667	0.246537	0.106903	0.00670868	2.3771	0.0962722	0.177851	0	44.1209	0	0.00896298	0.278705	0.0795078	2.41884	2.49249	0.109323	1.4729	0	0
TCGA-CZ-5467	0.2	1	0.0187045	0.0127863	0.25511	0.665264	0.144141	0.0295648	0.0328607	0.866209	0.792332	0.0362268	0	0.368246	0.0142731	0.795555	0.0128757	0.0793882	0	0.00850452	0.0846237	0	0.565214	0.0257065	0.0259328	2.97258	0.0161246	0
TCGA-CZ-5468	0.161644	1	0.0096447	3.40202	3.59743	0.261004	0.0566278	4.04829	0.0593044	0.00440047	0.186767	0.0224158	0.0525165	2.75326	0.00588776	1.49169	0.0265567	48.3071	0.00503494	0	0.741794	2.48959	0.476908	0	0.160462	0.457543	0.0041572	0
TCGA-CZ-5466	1.87671	0	0	0.642968	0.286625	0.676742	0.230102	0.00917707	0.0459007	0.816562	0.368916	0.546507	0	0.257187	0.059811	0.841857	0.269777	0.0231024	0	0.0118793	0.354614	1.34356	1.31584	1.36448	0.108671	1.76623	1.02481	0.0292674
TCGA-B0-5080	0.936986	1	0.0107747	0.986979	0.281132	1.19966	0.474468	0.643382	0.028394	0.0196641	1.21712	0.400672	0.0146674	0.424253	0.0263103	0.999877	0.0296681	7.06168	0.0112497	0	0.371698	0.108644	0.414387	0.0296163	0.059754	0.0511149	0	0
TCGA-B0-4710	0.263014	0	0.0107777	0	0.249254	0.358331	0.34013	0.0757131	0.151477	9.35781	0.417415	0.0333987	0.00733573	2.91756	0.0197382	0.194475	0.0296763	16.8186	0.0506377	0.00980073	0.146283	0.521635	3.98712	0.770238	0.268968	5.41969	0.00464556	0
TCGA-A3-3331	3.44384	0	0	0.0127998	0.405275	0.398131	0.0755819	0.0328843	0.0411192	8.64986	0.43813	0.210337	0.0764667	0.184317	0.0171457	0.289597	0.0128893	0.384114	0.00488742	0.0170269	0.455332	0.830723	2.94907	0.102934	0.337481	6.92853	0.0121062	0.00699162
TCGA-BP-5174	6.18356	0	0	0.0825841	0.417895	0.233522	0.0591096	0.00707232	0	0.211293	0.357413	0.0935926	0	0.247752	0.00614579	0.934241	0	5.04918	0	0	0.0967879	0.101512	1.29062	0	0.0279157	8.97878	0.00867878	0
TCGA-B0-5694	1.31507	1	0	1.40255	0.169976	0.69988	0.321093	0	0.689106	0.344162	0.413868	0.935009	0	0.594023	0.027629	0.349997	0.789261	0.0693672	0	0.260657	0.307143	2.49474	0.967014	1.28549	0.292828	1.00197	0.00650271	0.0957647
TCGA-B8-4151	0.767123	0	0	0	0.0388135	0.465595	0.134505	0.00919614	0	6.66553	0.306309	0.0608492	0.01782	0.128861	0.0119871	0.0674885	0.036045	31.2762	0	0	0.0814345	2.27033	1.19871	0	0	15.0596	0.011285	0
TCGA-B0-5698	7.07671	0	0.00943096	0.0128939	0.111851	0.218759	0.0276864	0.00662523	0.182255	8.07232	0.1598	0.0146127	0	0.557016	0.0287864	0.364659	0.0389522	1.08409	0.00492335	0	0.570683	10.6886	1.13994	0.0259228	0.627624	4.78721	0.0203253	0
TCGA-AK-3433	6.00548	0	18.1053	0	0.616829	0.920831	0.132769	0.0105903	31.4505	0	6.36159	5.94462	78.6899	0	0.0138043	1.32124	65.7511	0	51.0283	0	7.86049	0	0	0	6.06127	0	12.5085	0.0168872
TCGA-CJ-4875	6.44658	0	0	0	0.171097	0.504378	0.11969	0.013219	0	1.62552	0.242927	0.242967	0	2.09929	0.0306326	0.420384	0.293607	0.29728	0	0	0.610123	0.404774	3.46914	1.8965	0.139141	8.51024	0.00540723	0
TCGA-B8-5552	1.07397	0	0	0.01286	0.708386	1.39638	0.510853	0	0.140463	2.96552	1.2295	0.196753	0	1.06481	0.0315818	1.0911	0.0647498	0.568902	0	0	0.212779	0.151752	0.413435	0.180983	0.312988	1.47255	0	0
TCGA-CJ-6027	5.08219	0	0	6.44011	0.0954975	0.0466939	0.00738704	4.66668	0.0972551	1.02408	0.178666	0.226131	0.00685073	0.495393	0.156682	0.181617	0.0138572	59.8468	0	0	0.478139	12.8891	2.39632	0.221327	0.0279095	0.0716231	0.00867684	0
TCGA-B0-5081	0.991781	1	0	0.936553	0.386156	0.712747	0.111723	0.344582	0.0594305	0.0463031	0.382127	0.124485	0.0402934	1.29036	0.0387205	0.305201	0.0931459	0	0.0132448	0.0153809	0.420879	0.0852744	0.108417	0.0697375	0.0469009	0.22066	0.00729056	0.0126314
TCGA-CW-5589	6.51507	0	0.0972378	0.1034	0.461294	1.27813	0.214095	0.00379496	0.294208	8.93225	0.828165	0.451991	0.338273	0.212708	0.0758493	0.501308	0.951979	0.0229283	0.0902439	0.235796	0.140532	1.22014	1.12785	0	0.659094	1.71704	1.77431	0.11296
TCGA-B2-5641	0.887671	0	0	0.3431	0.357155	0.131945	0.0736723	0.275019	0.0176353	0.0732796	0.396872	2.57409	0.00683236	0	0.0153198	0.439887	0.16584	66.3363	0	0.0182564	0.141922	1.01217	0.77212	2.04179	0.278346	14.9291	0.00432678	0
TCGA-AS-3777	3.39178	0	9.61427	0.0235565	0.163476	1.08575	0.720789	0.511392	6.0086	0	1.77948	0.827594	10.6015	0.0848033	1.00712	0.111035	20.7086	0.0975057	17.5982	0.556216	0.180264	0.886037	0.0946642	0	0.812201	0	0.0259934	0.112589
TCGA-BP-4768	1.09589	0	0.00909914	0.0248805	0.0863322	0.189956	0.333904	0.0127843	0.0159857	1.38662	0.146835	0.0634433	0	1.61225	0.00833206	0.140731	0.0125272	0.00965494	0.00475013	0	0.174958	0.513793	2.69959	2.12591	0.0252309	11.1369	0.00784409	0
TCGA-AK-3428	6.09041	0	0	0.0277147	0.120208	0.376169	0	0	0.195873	1.7573	0.523399	0.17275	0.193164	0	0.00618746	0.209017	1.39542	0	0	0	0.149032	0.613201	1.89336	0	0.39347	7.06825	0	0
TCGA-B8-A54F	1.42192	0	0	0.380543	0.795263	1.31083	0.148567	0.0355515	0.0444542	1.03905	1.32708	0.196031	0	0.124541	0.0540644	0.978393	0	0.00894974	0	0	1.80305	0	1.85364	1.11283	0.140328	10.3834	0	0
TCGA-B0-5713	5.10959	0	0	0	0.0590254	0.815797	0.0949688	0.00349624	0.0349741	6.70321	0.425661	0.0694021	0	0.0979822	0.015191	0.128291	0.0548152	0.0140823	0	0	0.0675497	1.26461	1.0573	0.0547196	0.745217	7.29555	0	0
TCGA-CJ-5681	1.51233	1	0	0	7.40828	1.31682	0.69617	1.06391	6.50487	0.142623	2.8701	0.250522	0	0.106107	0.00329013	12.9203	0.0742004	0.0724374	0	11.5075	0.115822	0	0.888334	0	5.91805	0	2.69942	66.419
TCGA-B0-4696	2.3726	1	0	1.36229	0.111324	1.49619	0.0635908	0.172459	0	0	2.13228	6.82442	0	0.284304	0.0396703	0.111674	7.85315	0.00510764	0.0150774	0.0131318	0.97184	0.349465	0.238022	0	0	0	0.012449	0
TCGA-CW-5591	6.22192	0	0.87979	0	2.04003	0.994211	0.206955	0.0118856	1.8627	0	0.573358	3.74	2.21103	0	0.578395	2.5877	11.2118	0.0119683	0.953904	0.461561	0.121197	0.227465	0.247884	0.186021	1.93914	2.59519	1.71621	0.720202
TCGA-BP-5001	3.22466	0	0.0444772	0.0152022	0.619808	1.60771	0.277464	0.0546789	0.0586042	1.40022	0.448588	0.103372	0.136228	0.49255	0.0339397	0.716566	0.122468	1.2939	0.0580473	0.0101114	1.35198	0.42605	0.285093	0	0.0616651	0.448372	0.0287568	0.0332155
TCGA-BP-4332	3.10411	0	0	0.411568	0.580162	1.5628	1.20725	0	0.51942	5.40564	1.35326	0.891215	0.00731767	0.846654	0.0557873	0.692843	0.162818	0.00380262	0	0	0.656651	0.346901	1.31921	0.0886549	1.99739	3.36622	0.0139024	0
TCGA-BP-4982	2.77808	0	0.0078613	0.0644872	0.638657	1.53174	0.242323	0.0110451	0.055244	0.774744	1.12271	0.127896	0.00535071	0.116077	0.0431915	0.587668	0.0324691	0	0	0	0.560171	2.20363	1.23816	0.0216083	0.610358	3.9345	0.0169425	0
TCGA-BP-4775	5.04932	0	0	0.0139614	0.417834	0.908008	0.0149894	0	0.161464	3.04246	0.304863	0.276894	0.0208517	0.150784	0.0311697	0.473821	0.0421772	0.00361185	0.010662	0.0371445	0.912462	1.00909	3.83388	0	0.113265	1.42911	0.0264098	0.0114392
TCGA-CW-5587	6.09863	0	0.0289123	0.0131762	0.0857244	0.760065	0.0707313	0.00677027	0	2.59431	0.824266	0.231455	0.0918346	0.142303	0.0235332	0.273271	0.132683	0.102261	0.0201245	0	0.0599527	0.252658	0.388298	0	0.213788	0.662936	0.0290784	0.0179931
TCGA-BP-5201	2.60548	0	0.0558226	0.17808	0.187582	0.561104	0.163878	0.0326794	0.163452	0.861717	0.375344	0.0720779	0.0569926	0.274752	0.0397574	0.287793	0.217752	0.042779	0.0582835	0.00846042	0.278863	2.43911	1.15864	0.0255732	0.361176	4.17093	0	0.0138961
TCGA-A3-3370	6.23014	0	0.0233194	0	0.373366	1.27416	0.319474	0.0382243	0.0136561	1.22356	0.740082	0.126462	0.0476164	0.0382585	0.0379619	0.440818	0.181928	0.0412398	0.0365212	0.0565483	0.232985	1.75568	0.242007	0	0.150878	5.43916	0.020103	0.0290249
TCGA-B0-4810	1.30959	1	0	1.70821	0.13892	1.34342	0.143279	0.150858	0.0514462	2.77014	1.03175	0.38567	0.00664384	2.49825	0.0774651	0.377427	0.0806321	1.02884	0.0101915	0	1.14821	0.137794	3.50381	0.160983	0.378933	3.03309	0.63111	0
TCGA-B0-4718	1.68767	0	0.101774	0.0231907	0.432522	0.511494	0.149389	0.0476641	0	7.0272	0.164236	0.144551	0	0.25046	0.0673071	0.262348	0.583823	53.7315	0.0796956	0	0.479636	1.09463	4.28695	0.652741	0.423313	2.05196	0.204718	0
TCGA-B4-5834	0.10411	0	0	0.0121881	0.142733	0.55832	0.235538	0.0156565	0.117463	0.296921	1.85579	0.497261	0.00606772	0.307141	0.0190475	0.367678	0.0122733	0	0	0	0.0857063	0.197756	0.277549	0.0245039	0.593269	1.52249	0.0999065	0
TCGA-BP-4169	1.92055	1	0.0315467	0.593041	1.62284	0.719557	0.185223	0.0332422	0.1247	7.89838	1.43815	0.378816	0.0751517	0.659893	0.110734	0.874182	0.542898	4.27905	0.0411717	0.00717177	2.48876	0.556662	3.42314	0.130068	0.19682	0.336728	0.224362	0.0912913
TCGA-CJ-4642	4.46027	0	0.146899	0	0.0871104	2.15805	2.26406	3.86985	0.129038	1.47452	1.65938	0.455219	0.79988	0	0.49322	0	12.9435	0.311743	1.84049	3.74031	0.581528	0	0.807088	0.403779	0.407333	5.22662	0.126637	0.0548519
TCGA-BP-5178	5.23836	1	0.00874059	1.01575	0.570146	0.121647	0.0256597	1.53813	0	0	0.282099	0.297945	0.00594919	1.46268	0.0186754	0.743522	0.0120336	0.0432809	0.0091259	0	0.276811	8.93672	0.240112	0.216227	0.121183	1.51348	0.0037675	0
TCGA-BP-4790	3.04384	1	0.0257021	0.0175698	0.609651	0.397455	0.83942	0.0135417	0	2.53298	0.642881	0.547576	0	2.4668	0.0627609	0.530027	0.283082	0.00909068	0	0	0.261635	0.285076	0.564848	0.0706471	0.0356345	3.99321	0.0664709	0.0191943
TCGA-B0-5399	1.7863	0	0	0.0562846	0.109857	0.557044	0.460768	0.0144603	0.117529	0.234791	0.315563	0.334884	0.0350259	0.101312	0.0125659	0.212242	0.0850173	2.45716	0	0	0.343407	8.92482	1.39481	0	0.970315	17.1621	3.14528	0
TCGA-CJ-4641	4.55068	1	0.0118408	1.60268	0.477468	0.7782	0.0695222	0.511567	0.0832095	0.0270123	0.36305	0.266026	1.75694	0.116558	0.0433705	0.488362	0.17932	18.2892	0.105084	0.021535	0.529011	0.0477576	2.84077	0.0325468	0.591	13.4814	0.0561419	0.0530564
TCGA-CJ-4637	6.10137	1	0.0123476	5.65532	0.329495	0.40098	0.0362489	2.82345	0.108464	1.12674	0.627661	0.124357	0.0252129	0.729283	0.143218	0.413777	0.526988	12.2677	0.00644599	0.0112284	1.13822	10.4085	0.497495	0.135759	0.0684773	1.93304	0.0159668	0
TCGA-AK-3455	1.87123	1	0	0	0.136871	0.307354	0.00941105	0.0180162	0.090111	0.637711	0.269006	0.0894073	0.087278	1.38848	0.0234839	0.132217	0.459003	1.46947	0	0	0.108776	1.13781	0.681032	0.0704926	0.0711131	9.94598	0.0331628	0.00957616
TCGA-B0-4849	0.189041	1	0.0158941	0.0217302	0.622061	0.565306	0.186641	0.0725763	0.265271	2.19005	0.512976	0.0246269	0.0865453	0.234687	0.0388112	0.163884	0.175058	0.106812	0.0331896	0.0289067	0.70111	6.44261	0.523952	0	0.572944	0.754013	0	0
TCGA-B0-5084	0.608219	1	0	0	0.182338	0.33861	0.273541	0.310921	0.0572941	0.272083	0.180436	0.151591	0.0507363	6.14536	0.0113763	0.216169	0.0513129	0.00329564	0.0145928	0	1.0697	0.0375813	2.95216	0	0.103348	1.06088	0.028114	0.00347925
TCGA-BP-4327	0.29863	1	0.0228358	0.140493	0.203123	0.635635	0.125698	0.0441157	0.692046	2.09422	0.350082	0.106148	0	0.393382	0.0139404	0.206026	0.0314391	2.95614	0.0119212	0.0103829	0.432629	0.115129	2.61383	0.0313842	0.0316605	1.02916	0.0836655	0.00426343
TCGA-DV-5575	2.75616	0	0.0235409	0.144832	0.258255	0.764474	0.224604	0.0165375	0.0620362	1.885	2.0324	0.155019	0.0160229	0.289664	0.03952	0.394436	0.0486149	1.4571	0	0	0.139788	0.973211	1.94007	0	0.979145	3.6016	0.00507348	0.0131853
TCGA-B0-5692	4.07397	0	0	0	0.153244	0.39054	0.017242	0.0123778	0.0103183	0.0911099	0.284334	0.191104	0.00799511	0.982848	0.0250978	0.363352	0.307266	0.735374	0	0	0.0863586	0.118442	2.53846	0	0.0651432	17.3026	0	0.00438613
TCGA-G6-A8L6	0.857534	1	0	0.0498123	0.32408	1.0564	0.160439	0.0383923	0.0160022	1.81194	0.837827	0.0564523	0.0743956	0.537973	0.0111209	0.328712	0.0501606	2.68684	0	0	0.85509	0.55106	2.30202	0.0500731	0.252569	1.55558	0.00785218	0
TCGA-BP-4342	6.18082	1	0	0.224336	0.46489	0.507482	2.917	0.0320195	0.00800754	6.92921	0.544291	0.155369	0.0310232	0.0897345	0.294941	0.375974	0.0627514	0	0.0190355	0.00828956	0.897023	6.74675	6.17707	0.0250568	0.0505547	0	0.0117878	0.00340387
TCGA-B0-5710	3.99726	0	0.0109868	0.0751053	0.130303	0.841002	0.443492	0.0115773	0.0868591	2.72196	0.505299	0.0595818	0.0149561	1.40597	0.00335354	0.22657	0	0.0349738	0	0	0.0807739	0.265879	0.583516	0.0301994	0.121861	5.23819	0.0142071	0.0697422
TCGA-CZ-5459	4.15068	0	0	1.07958	0.219021	0.23634	0.48606	0.0357883	0.0335628	3.85846	1.10984	3.26593	0.00866868	4.57604	0.0466496	0.98491	0.0350688	110.333	0	0	0.352929	1.02737	6.5776	1.54033	0.0706315	1.5407	0.0219588	0
TCGA-B0-4837	3.77534	1	0	0.306033	0.265474	0.389414	0.476418	0.0471743	0	2.12939	0.550859	0.0693654	0	0.826288	0.0204971	0.461603	0.0924518	53.4366	0	0.0101775	0.11393	0.609401	2.97207	0	0	0	0.274977	0
TCGA-BP-4993	0.484932	0	0	0.0459458	0.172712	1.59369	0.28775	0.0039347	0	0.551988	2.12405	0.642201	0.0152491	0.496214	0.0581267	0.317635	0	0	0	0	0.171047	1.82983	1.70277	0.0307909	0.465929	4.01223	0	0.00836566
TCGA-B0-4694	0.290411	1	0	1.82201	0.212311	0.407551	0.372252	0.303914	0.00873608	0.0408384	0.264808	3.68288	0.0135383	0.636342	0.0151781	0.410181	0.246458	0.52412	0.0155755	0	0.157482	10.2086	2.95062	1.88622	0.248194	9.45961	0.034294	0.00371356
TCGA-BP-4334	1.76712	1	4.69069	0	5.11969	1.99738	0.473982	0.0119391	18.6313	0.0077542	3.71618	3.22579	110.899	0.0836484	0.0466875	0.832377	61.6074	0.0240445	26.6078	0	5.14205	0	0.1245	0	3.15743	0.080625	0	0.0190381
TCGA-B0-4823	1.24384	1	0	0.183436	0.440653	0.614458	0.0757466	0.00362516	0.126923	2.04838	1.06592	0.119935	0.00702472	0.711165	0.0220516	0.93115	0.142091	0.00365039	0.00538787	0	0.0933872	0.06244	0.434732	0.879427	0.0286183	16.3776	0.83189	0
TCGA-MM-A563	1.61918	0	0.0152419	0.125032	0.424806	1.16672	0.145423	0.00535372	0.0803326	0.681516	0.737891	0.283397	0	0.150038	0.223312	0.982245	0.29378	35.0522	0	0	0.861977	2.27458	7.03433	0.0418954	0.80302	2.34999	0	0.0113827
TCGA-CJ-4868	1.76986	1	0	2.34381	0.484836	0.652559	0.23228	1.07925	0.057919	0.848359	0.755457	0.541464	0	0.584149	0.0201257	0.679861	0.163398	3.47018	0.0206527	0	0.462379	0.292532	1.01434	0.326226	0.0365665	0.437916	0	0
TCGA-CZ-4854	3.84658	1	0.0095767	3.02452	0.255553	0.399852	0.133543	2.5834	0.168247	1.55115	0.355447	0.229996	0.00651828	2.68671	0.0935399	0.246863	0.250509	0.0338722	0.00999888	0	1.0561	1.62228	1.3154	2.10587	0.238996	0.318022	0	0.0178797

## Sheet: somatic mutations count
id	Count
TCGA-DV-5576-01A-01D-1534-10	1
TCGA-B8-A8YJ-01A-13D-A38X-10	2
TCGA-B0-5083-01A-02D-1421-08	9
TCGA-A3-A8OX-01A-11D-A36X-10	9
TCGA-AK-3443-01A-01D-0966-08	9
TCGA-DV-5569-01A-01D-1534-10	11
TCGA-BP-4760-01A-02D-1421-08	12
TCGA-DV-5574-01A-01D-1534-10	12
TCGA-B0-5117-01A-01D-1421-08	12
TCGA-CW-6097-01A-11D-1669-08	13
TCGA-DV-A4VZ-01A-11D-A25V-10	13
TCGA-AK-3453-01A-01D-0966-08	14
TCGA-DV-5567-01A-01D-1534-10	14
TCGA-B8-5546-01A-01D-1534-10	14
TCGA-B0-4700-01A-02D-1534-10	15
TCGA-BP-4177-01A-02D-1421-08	16
TCGA-AK-3427-01A-01D-0966-08	17
TCGA-A3-3374-01A-01D-0966-08	17
TCGA-DV-5568-01A-01D-1534-10	18
TCGA-BP-4975-01A-01D-1462-08	19
TCGA-B8-5165-01A-01D-1421-08	20
TCGA-B2-5636-01A-02D-1534-10	21
TCGA-A3-A8OW-01A-11D-A36X-10	21
TCGA-CJ-5681-01A-11D-1534-10	21
TCGA-AS-3777-01A-01D-0966-08	22
TCGA-AK-3440-01A-01D-0966-08	23
TCGA-AK-3447-01A-01W-0886-08	24
TCGA-B8-5545-01A-01D-1669-08	24
TCGA-BP-4795-01A-02D-1421-08	25
TCGA-DV-5575-01A-01D-1534-10	26
TCGA-B0-5081-01A-01D-1462-08	26
TCGA-B8-5552-01B-11D-1669-08	27
TCGA-BP-5194-01A-02D-1429-08	27
TCGA-BP-4987-01A-01D-1462-08	27
TCGA-CW-5583-01A-02D-1534-10	28
TCGA-B8-A54K-01A-11D-A33K-10	28
TCGA-BP-5007-01A-01D-1462-08	28
TCGA-BP-4970-01A-01D-1462-08	30
TCGA-BP-5184-01A-01D-1429-08	31
TCGA-6D-AA2E-01A-11D-A36X-10	31
TCGA-BP-4988-01A-01D-1462-08	31
TCGA-AK-3465-01A-01D-0966-08	32
TCGA-DV-5573-01A-01D-1534-10	32
TCGA-B0-5400-01A-01D-1501-10	32
TCGA-BP-4973-01A-01D-1462-08	32
TCGA-CZ-5454-01A-01D-1501-10	33
TCGA-CJ-4908-01A-01D-1429-08	33
TCGA-CZ-5452-01A-01D-1501-10	34
TCGA-B8-A54F-01A-11D-A25V-10	34
TCGA-B0-5711-01A-11D-1669-08	34
TCGA-BP-4974-01A-01D-1462-08	34
TCGA-CZ-5458-01A-01D-1501-10	35
TCGA-BP-5186-01A-01D-1429-08	35
TCGA-BP-4962-01A-01D-1462-08	35
TCGA-CJ-4899-01A-01D-1462-08	35
TCGA-A3-3380-01A-01D-0966-08	36
TCGA-B8-4148-01A-02D-1386-10	37
TCGA-B0-5100-01A-01D-1421-08	37
TCGA-BP-5001-01A-01D-1462-08	37
TCGA-BP-5008-01A-01D-1462-08	37
TCGA-T7-A92I-01A-11D-A36X-10	38
TCGA-BP-4998-01A-01D-1462-08	38
TCGA-B4-5834-01A-11D-1669-08	38
TCGA-BP-4982-01A-01D-1462-08	40
TCGA-CW-5591-01A-01D-1534-10	40
TCGA-CJ-4904-01A-02D-1429-08	40
TCGA-BP-4961-01A-01D-1462-08	40
TCGA-B0-5693-01A-11D-1534-10	41
TCGA-B8-5551-01A-01D-1534-10	41
TCGA-EU-5904-01A-11D-1669-08	41
TCGA-B2-4101-01A-02D-1458-08	42
TCGA-CZ-5989-01A-11D-1669-08	42
TCGA-BP-4992-01A-01D-1462-08	42
TCGA-BP-5006-01A-01D-1462-08	42
TCGA-BP-5202-01A-02D-1429-08	42
TCGA-BP-4986-01A-01D-1462-08	43
TCGA-A3-3370-01A-02D-1421-08	43
TCGA-B0-4945-01A-01D-1421-08	43
TCGA-CZ-4863-01A-01D-1501-10	43
TCGA-B8-4146-01B-11D-1669-08	43
TCGA-A3-3365-01A-01D-0966-08	43
TCGA-B0-5113-01A-01D-1421-08	43
TCGA-B0-5399-01A-01D-1501-10	43
TCGA-BP-5175-01A-01D-1429-08	44
TCGA-B0-5710-01A-11D-1669-08	44
TCGA-BP-5174-01A-01D-1429-08	44
TCGA-BP-4968-01A-01D-1462-08	45
TCGA-CJ-6028-01A-11D-1669-08	45
TCGA-B0-5707-01A-11D-1534-10	45
TCGA-BP-5201-01A-01D-1429-08	46
TCGA-BP-5009-01A-01D-1462-08	46
TCGA-A3-3316-01A-01D-0966-08	46
TCGA-CZ-5455-01A-01D-1501-10	47
TCGA-BP-4971-01A-01D-1462-08	47
TCGA-CZ-5984-01A-11D-1669-08	47
TCGA-BP-4972-01A-01D-1462-08	48
TCGA-CJ-4923-01A-01D-1429-08	48
TCGA-BP-5190-01A-01D-1429-08	48
TCGA-B8-A54G-01A-11D-A25V-10	48
TCGA-B8-5158-01A-01D-1421-08	49
TCGA-BP-5200-01A-01D-1429-08	49
TCGA-A3-3376-01A-02D-1421-08	49
TCGA-B2-A4SR-01A-11D-A25V-10	49
TCGA-A3-3323-01A-01D-0966-08	49
TCGA-B4-5843-01A-11D-1669-08	49
TCGA-BP-4995-01A-01D-1462-08	49
TCGA-EU-5907-01A-11D-1669-08	49
TCGA-BP-5000-01A-01D-1462-08	50
TCGA-BP-5180-01A-01D-1429-08	50
TCGA-CW-5588-01A-01D-1534-10	50
TCGA-B0-5702-01A-11D-1534-10	50
TCGA-B0-5102-01A-01D-1421-08	51
TCGA-CZ-5982-01A-11D-1669-08	51
TCGA-CZ-5988-01A-11D-1669-08	51
TCGA-CJ-4901-01A-01D-1429-08	51
TCGA-CJ-4913-01A-01D-1429-08	51
TCGA-BP-5189-01A-02D-1429-08	51
TCGA-A3-A6NL-01A-11D-A33K-10	51
TCGA-B0-5812-01A-11D-1669-08	51
TCGA-B0-5121-01A-02D-1421-08	51
TCGA-B8-A54E-01A-11D-A25V-10	51
TCGA-BP-5177-01A-01D-1429-08	52
TCGA-BP-4999-01A-01D-1462-08	52
TCGA-BP-5170-01A-01D-1429-08	52
TCGA-A3-3363-01A-01D-0966-08	52
TCGA-CJ-4916-01A-01D-1429-08	52
TCGA-CJ-4903-01A-01D-1429-08	52
TCGA-BP-4977-01A-01D-1462-08	52
TCGA-B0-5402-01A-01D-1501-10	53
TCGA-B0-5109-01A-02D-1421-08	53
TCGA-MM-A563-01A-11D-A25V-10	53
TCGA-B0-5108-01A-01D-1421-08	53
TCGA-CZ-5470-01A-01D-1501-10	53
TCGA-CJ-4900-01A-01D-1462-08	53
TCGA-BP-4991-01A-01D-1462-08	53
TCGA-CW-6087-01A-11D-1669-08	53
TCGA-CJ-6032-01A-11D-1669-08	54
TCGA-B0-5696-01A-11D-1534-10	54
TCGA-BP-5196-01A-01D-1429-08	54
TCGA-A3-A6NJ-01A-12D-A33K-10	54
TCGA-MW-A4EC-01A-11D-A25V-10	54
TCGA-B8-5553-01A-01D-1534-10	54
TCGA-CJ-5684-01A-11D-1534-10	54
TCGA-CZ-5469-01A-01D-1501-10	54
TCGA-B0-5092-01A-01D-1421-08	54
TCGA-B8-A7U6-01A-12D-A36X-10	55
TCGA-B0-5084-01A-01D-1462-08	55
TCGA-B4-5377-01A-01D-1501-10	55
TCGA-B0-5699-01A-11D-1534-10	56
TCGA-BP-4993-01A-02D-1421-08	56
TCGA-CZ-4856-01A-02D-1429-08	56
TCGA-BP-4981-01A-01D-1462-08	56
TCGA-BP-5169-01A-01D-1429-08	57
TCGA-CJ-5678-01A-11D-1534-10	57
TCGA-A3-A8CQ-01A-11D-A36X-10	57
TCGA-B0-5691-01A-11D-1534-10	57
TCGA-CW-5589-01A-01D-1534-10	57
TCGA-B0-5077-01A-01D-1462-08	57
TCGA-BP-5183-01A-01D-1429-08	57
TCGA-CW-5585-01A-01D-1534-10	58
TCGA-CW-5581-01A-02D-1534-10	59
TCGA-BP-4770-01A-01D-1501-10	59
TCGA-A3-3322-01A-01D-0966-08	59
TCGA-B8-5159-01A-01D-1421-08	59
TCGA-BP-5187-01A-01D-1429-08	59
TCGA-CZ-5463-01A-01D-1501-10	59
TCGA-B0-4842-01A-02D-1421-08	59
TCGA-BP-5004-01A-01D-1462-08	59
TCGA-BP-4965-01A-01D-1462-08	59
TCGA-B0-5088-01A-01D-1462-08	60
TCGA-B0-5115-01A-01D-1421-08	60
TCGA-DV-5566-01A-01D-1534-10	60
TCGA-B2-5633-01A-01D-A270-10	60
TCGA-CJ-4907-01A-01D-1429-08	60
TCGA-CZ-5987-01A-11D-1669-08	61
TCGA-B8-4151-01A-01D-1806-10	62
TCGA-BP-4801-01A-02D-1421-08	62
TCGA-CZ-5985-01A-11D-1669-08	62
TCGA-B0-5690-01A-11D-1534-10	62
TCGA-B0-5697-01A-11D-1534-10	62
TCGA-BP-5192-01A-01D-1429-08	63
TCGA-A3-3383-01A-01D-0966-08	63
TCGA-B8-A54I-01A-21D-A33K-10	63
TCGA-BP-5181-01A-01D-1429-08	63
TCGA-CJ-5680-01A-11D-1534-10	63
TCGA-BP-5191-01A-01D-1429-08	63
TCGA-A3-3311-01A-01D-0966-08	64
TCGA-B0-5097-01A-01D-1421-08	64
TCGA-B4-5832-01A-11D-1669-08	64
TCGA-B8-4622-01A-02D-1553-08	64
TCGA-B8-5162-01A-01D-1421-08	65
TCGA-EU-5905-01A-11D-1669-08	65
TCGA-BP-4983-01A-01D-1462-08	65
TCGA-B0-5120-01A-01D-1421-08	65
TCGA-B0-5706-01A-11D-1534-10	66
TCGA-CJ-5676-01A-11D-1534-10	66
TCGA-CJ-4905-01A-02D-1429-08	66
TCGA-A3-3326-01A-01D-0966-08	66
TCGA-CJ-4882-01A-02D-1429-08	66
TCGA-B2-5639-01A-01D-1534-10	66
TCGA-AK-3455-01A-01D-0966-08	66
TCGA-B4-5844-01A-11D-1669-08	66
TCGA-CJ-5671-01A-11D-1534-10	66
TCGA-CJ-4902-01A-01D-1429-08	66
TCGA-EU-5906-01A-11D-1669-08	66
TCGA-B2-5635-01A-01D-A270-10	66
TCGA-CZ-5467-01A-01D-1501-10	66
TCGA-A3-3372-01A-01W-0886-08	67
TCGA-B0-5695-01A-11D-1534-10	67
TCGA-AS-3778-01A-01D-0966-08	67
TCGA-BP-5178-01A-01D-1429-08	68
TCGA-BP-4960-01A-01D-1462-08	68
TCGA-B8-A54D-01A-21D-A25V-10	68
TCGA-B8-5549-01A-01D-1534-10	68
TCGA-DV-5565-01A-01D-1534-10	68
TCGA-CJ-5675-01A-11D-1534-10	68
TCGA-B4-5838-01A-11D-1669-08	69
TCGA-CW-5587-01A-01D-1534-10	69
TCGA-CZ-5986-01A-11D-1669-08	69
TCGA-CJ-6031-01A-11D-1669-08	70
TCGA-B0-5107-01A-01D-1421-08	70
TCGA-B0-5116-01A-02D-1421-08	70
TCGA-A3-3373-01A-02D-1421-08	70
TCGA-B8-4153-01B-11D-1669-08	70
TCGA-CZ-5456-01A-01D-1501-10	71
TCGA-B4-5835-01A-11D-1669-08	71
TCGA-B0-5104-01A-01D-1421-08	71
TCGA-B8-4143-01A-01D-1806-10	72
TCGA-A3-3385-01A-02D-1421-08	72
TCGA-CZ-5462-01A-01D-1501-10	72
TCGA-CZ-5461-01A-01D-1501-10	72
TCGA-B0-5110-01A-01D-1421-08	72
TCGA-CJ-5683-01A-11D-1534-10	72
TCGA-CJ-5686-01A-11D-1669-08	73
TCGA-B2-5641-01A-01D-1534-10	73
TCGA-CZ-5460-01A-01D-1501-10	73
TCGA-A3-3358-01A-01D-1534-10	73
TCGA-G6-A5PC-01A-11D-A33K-10	73
TCGA-CJ-5677-01A-11D-1534-10	73
TCGA-CZ-5466-01A-01D-1501-10	73
TCGA-DV-A4W0-01A-11D-A25V-10	74
TCGA-B0-5694-01A-11D-1534-10	74
TCGA-BP-5010-01A-02D-1421-08	75
TCGA-B8-5163-01A-01D-1421-08	75
TCGA-B0-5085-01A-01D-1462-08	76
TCGA-BP-5195-01A-02D-1429-08	76
TCGA-BP-4989-01A-01D-1462-08	76
TCGA-A3-3378-01A-01D-0966-08	76
TCGA-A3-3331-01A-01W-0886-08	76
TCGA-G6-A8L6-01A-11D-A36X-10	77
TCGA-B0-5709-01A-11D-1534-10	78
TCGA-A3-3367-01A-02D-1421-08	78
TCGA-BP-4967-01A-01D-1462-08	78
TCGA-B8-A54J-01A-11D-A33K-10	79
TCGA-A3-3387-01A-01D-1534-10	79
TCGA-BP-4964-01A-01D-1462-08	79
TCGA-BP-5182-01A-01D-1429-08	79
TCGA-CJ-5689-01A-11D-1534-10	80
TCGA-CJ-4869-01A-02D-1429-08	80
TCGA-B0-5099-01A-01D-1421-08	80
TCGA-B4-5836-01A-11D-1669-08	81
TCGA-B0-5700-01A-11D-1534-10	81
TCGA-CJ-4918-01A-01D-1429-08	81
TCGA-A3-3319-01A-01D-0966-08	82
TCGA-B0-5698-01A-11D-1669-08	82
TCGA-CZ-5457-01A-01D-1501-10	82
TCGA-CJ-5682-01A-11D-1534-10	83
TCGA-BP-4782-01A-02D-1421-08	83
TCGA-B0-5692-01A-11D-1534-10	84
TCGA-B0-5095-01A-01D-1421-08	84
TCGA-BP-5198-01A-01D-1429-08	85
TCGA-BP-5173-01A-01D-1429-08	85
TCGA-BP-4985-01A-01D-1462-08	85
TCGA-B2-4102-01A-02D-1386-10	85
TCGA-CJ-6033-01A-11D-1669-08	86
TCGA-B8-5164-01A-01D-1421-08	87
TCGA-A3-A8OU-01A-11D-A36X-10	87
TCGA-CZ-5453-01A-01D-1501-10	88
TCGA-B0-5703-01A-11D-1534-10	88
TCGA-BP-5199-01A-01D-1429-08	89
TCGA-BP-5185-01A-01D-1429-08	90
TCGA-B8-A54H-01A-11D-A33K-10	90
TCGA-CZ-5451-01A-01D-1501-10	90
TCGA-A3-3308-01A-01D-0966-08	91
TCGA-B0-5705-01A-11D-1534-10	91
TCGA-B0-5094-01A-01D-1421-08	91
TCGA-A3-3320-01A-01D-0966-08	92
TCGA-G6-A8L8-01A-21D-A36X-10	92
TCGA-A3-3317-01A-01D-0966-08	92
TCGA-CJ-4912-01A-01D-1429-08	93
TCGA-B0-4827-01A-02D-1421-08	93
TCGA-CJ-6027-01A-11D-1669-08	93
TCGA-G6-A8L7-01A-11D-A36X-10	95
TCGA-CZ-4866-01A-01D-1501-10	95
TCGA-CZ-4864-01A-01D-1501-10	96
TCGA-B0-5106-01A-01D-1421-08	96
TCGA-B8-4621-01A-01D-1501-10	97
TCGA-CZ-4865-01A-02D-1501-10	98
TCGA-DV-A4VX-01A-11D-A25V-10	99
TCGA-A3-3346-01A-01D-0966-08	99
TCGA-A3-A6NI-01A-11D-A33K-10	100
TCGA-B0-5096-01A-01D-1421-08	100
TCGA-B0-5119-01A-02D-1421-08	100
TCGA-BP-4963-01A-01D-1462-08	101
TCGA-AK-3444-01A-01D-0966-08	102
TCGA-CW-5580-01A-01D-1669-08	102
TCGA-MM-A84U-01A-11D-A36X-10	104
TCGA-B0-5075-01A-01D-1462-08	104
TCGA-CJ-5679-01A-11D-1534-10	104
TCGA-BP-4976-01A-01D-1462-08	106
TCGA-A3-3313-01A-01D-0966-08	106
TCGA-CZ-5459-01A-01D-1501-10	106
TCGA-CJ-5672-01A-11D-1534-10	108
TCGA-A3-3357-01A-02D-1421-08	108
TCGA-B0-5713-01A-11D-1669-08	109
TCGA-3Z-A93Z-01A-11D-A36X-10	112
TCGA-A3-A6NN-01A-12D-A33K-10	112
TCGA-A3-3382-01A-01D-0966-08	113
TCGA-B0-5712-01A-11D-1669-08	113
TCGA-CZ-4859-01A-02D-1429-08	113
TCGA-B8-5550-01A-01D-1534-10	114
TCGA-MM-A564-01A-11D-A25V-10	115
TCGA-B0-5701-01A-11D-1534-10	116
TCGA-CJ-6030-01A-11D-1669-08	118
TCGA-B0-4823-01A-02D-1421-08	123
TCGA-CZ-5465-01A-01D-1806-10	123
TCGA-CW-6093-01A-11D-1669-08	124
TCGA-GK-A6C7-01A-11D-A33K-10	126
TCGA-CW-6090-01A-11D-1669-08	128
TCGA-CZ-4853-01A-01D-1429-08	130
TCGA-BP-5176-01A-01D-1429-08	135
TCGA-CZ-5468-01A-01D-1501-10	135
TCGA-BP-5168-01A-01D-1421-08	140
TCGA-CJ-4920-01A-01D-1429-08	157
TCGA-A3-A8OV-01A-11D-A36X-10	185
TCGA-B0-5098-01A-01D-1421-08	804
