# Supplementary material for: Genome instability-related long non-coding RNA in clear renal cell carcinoma determined using computational biology
Source: BMC Cancer. 2021 Jun 24;21:727. doi: 10.1186/s12885-021-08356-9 (PMC8229419; doi:10.1186/s12885-021-08356-9)
Supplement: Supplementary file 2 — Additional file 2. (XLS 166 kb) [file 12885_2021_8356_MOESM2_ESM.xls]

id	UBQLN4(correlation)
LINC02038	0.472998006
AL450326.1	0.46659356
USP46-AS1	0.456763942
AC015922.2	0.451837581
AL161719.1	0.413138844
AC241644.2	0.412324974
PSMG3-AS1	0.406054083
BLACAT1	0.399275451
LINC01983	0.398992677
AL606763.1	0.397101743
AL450313.1	0.395810372
AC100860.1	0.394648815
AL139280.1	0.393632903
LINC02172	0.391147275
AL606519.1	0.387302184
AC005616.1	0.386295547
AP005432.2	0.378712866
AC130371.2	0.376682627
AP000696.1	0.374876323
AC022390.1	0.372141848
AC108749.1	0.36817711
LINC01571	0.365629802
AL138767.3	0.364874763
AC010273.2	0.359322927
AC092941.1	0.357791115
LINC01521	0.35658557
CEP83-DT	0.356085849
AP001033.1	0.348490936
AC069120.1	0.348433765
LINC01948	0.346607946
GATA3-AS1	0.343552507
ERVE-1	0.343375977
LINC01460	0.342316475
AC107057.1	0.341779288
AC009275.1	0.340388675
LINC02138	0.33953963
AL391121.1	0.3384595
AC104667.1	0.337615847
LINC00380	0.336245436
LINC02381	0.33334264
AC022733.2	0.333215267
AC124861.1	0.332933224
C5orf64-AS1	0.329373571
AL139035.1	0.328792723
AC068707.1	0.327599938
LINC00652	0.326425542
LINC01976	0.324901551
AC005082.1	0.323368366
AC009035.1	0.322729399
AC099552.1	0.318290675
AC144831.1	0.318106399
AC009237.14	0.316872243
LINC01351	0.316172662
LINC00864	0.315558815
AL353801.1	0.315439568
AC007114.1	0.314504757
C11orf72	0.313326804
AC016526.1	0.313120513
BMPR1B-DT	0.313070054
LINC00379	0.313037666
LINC02437	0.31064678
Z98259.1	0.308257868
LINC01543	0.307360901
AC087762.1	0.306943859
AC007938.1	0.304462464
AC005165.1	0.30408208
SIRLNT	0.303517978
AF067845.1	0.302677882
AC079310.1	0.301138831
LINC01889	0.299406597
DUBR	0.299239352
FAM215A	0.298595107
AC007993.2	0.298158223
AC016355.1	0.296500462
AL138830.2	0.295427904
AL031123.2	0.295333185
LINC01991	0.293281688
LINC01186	0.293029557
LINC02568	0.292510567
LINC02360	0.292371206
AL023806.1	0.291747206
AL358933.1	0.291429602
LINC00857	0.291100207
AC097066.1	0.29082731
AL590787.1	0.290724281
AL161785.1	0.290480539
AC069185.1	0.289875897
LINC01783	0.288143264
AC125807.2	0.287556772
AP000317.1	0.287304081
AC073172.1	0.287009182
AP003486.1	0.286665762
AL390294.1	0.28603471
LINC01301	0.285918792
BX284668.2	0.281677815
LINC01762	0.280303053
LINC02417	0.280244531
PTCSC3	0.279244746
DNAJC3-DT	0.276621069
AC104109.2	0.275312932
AL121761.1	0.275234936
AL110503.1	0.274846776
AC092941.2	0.274555049
URB1-AS1	0.273690237
AC015922.3	0.273031828
C12orf80	0.272980402
AL135925.1	0.272900779
FAM66A	0.272734286
FAM66E	0.271541006
AL021068.1	0.270674344
AC120049.1	0.268466974
AC090877.2	0.267004215
LINC01659	0.266973732
AL357833.1	0.266444216
AL390760.1	0.265825797
AC010198.1	0.265392873
AL353719.1	0.264193266
AL353152.1	0.263527158
AC091891.1	0.263192488
AL110505.1	0.262545676
AC002470.1	0.261652132
AC010359.1	0.260406416
AC062015.1	0.259705113
AC104561.1	0.259668074
AC009237.15	0.259185447
LOH12CR2	0.258722658
AC012306.2	0.257753248
LINC00882	0.257411139
AL357833.2	0.256380866
AC105227.1	0.255167706
AC091965.4	0.255122187
LINC00645	0.254845828
AL022318.1	0.254417992
FOXCUT	0.254407006
LINC02198	0.253958828
LINC01963	0.253908974
AC009478.1	0.253141219
AC097532.2	0.253044972
AL355338.1	0.252942882
AL591848.4	0.252411945
AP001999.2	0.252410015
GTSE1-DT	0.250833894
LINC01378	0.250501347
AC012313.1	0.250238392
AL163932.1	0.249318052
AC022809.1	0.248163233
U91328.1	0.2480454
LINC01819	0.246535973
AC117498.2	0.245656762
AL157373.2	0.244724163
AC129926.1	0.244514581
AC104561.3	0.244508949
AC007881.3	0.241967373
LINC00538	0.241185831
AF241728.1	0.240634023
AC079610.2	0.24053192
LINC01852	0.238406842
AC008556.1	0.23811541
AC120036.4	0.237661629
AL136234.1	0.23695172
AL136376.1	0.236134659
C10orf91	0.234341486
AC131235.3	0.233534348
LINC00461	0.232243185
AC015522.1	0.2317545
LINC00492	0.231728427
LINC02361	0.230958848
AC092171.2	0.230274076
LINC01996	0.230176391
LINC01140	0.229640612
LINC00924	0.229608653
AC068672.2	0.229199268
AC092803.2	0.229103998
AL512625.2	0.229025333
AP000704.1	0.228852253
RTCA-AS1	0.228524394
FAM242C	0.22797494
AC021506.1	0.227303322
AP003392.4	0.225629249
AC091965.1	0.225461773
AJ011932.1	0.224281521
TBC1D8-AS1	0.22425022
AC073569.2	0.22417233
AC016877.3	0.223572181
AC104137.1	0.223308858
AC097059.2	0.223193314
LINC02149	0.223148966
BX547991.1	0.223144465
AP005717.1	0.222930286
AC012074.1	0.222740355
EWSAT1	0.222490879
AC093627.4	0.222321519
BAIAP2-DT	0.222023422
AL031275.1	0.22141752
AC069503.1	0.220990334
CR392039.3	0.220587507
AC079610.1	0.220114583
AC126768.2	0.21952801
AC068987.4	0.219215408
GAS1RR	0.218554485
AC104695.1	0.218042484
CYP4F26P	0.217531931
LINC02065	0.21715544
AC012313.5	0.216789907
AL162411.1	0.216742638
AL445686.2	0.21629743
LINC01555	0.215571614
AC103746.1	0.215149572
AL359317.2	0.215105003
LINC01936	0.214557197
AC099568.2	0.214111178
AP000894.4	0.213407138
AC008125.1	0.213132911
PWRN3	0.213074561
AC099552.3	0.213009997
LINC02332	0.21277557
LINC01224	0.212587614
LINC02012	0.211242892
LINC02229	0.210680198
AL161668.1	0.210336066
AC061975.6	0.210298677
AL451164.1	0.208949377
AC025539.1	0.208933911
AP000251.1	0.20856971
AP000911.3	0.208218513
AL109976.1	0.207883572
EPHA5-AS1	0.20722791
AC068338.2	0.207064906
HIF1A-AS1	0.206244994
AC006449.6	0.206114283
LINC01719	0.206112021
LINC01270	0.205891096
AC098828.3	0.205240875
ELFN1-AS1	0.204262858
AL138830.1	0.203320353
AC006058.3	0.202813592
AC106892.1	0.202545298
AC068473.5	0.201871978
AC007786.1	0.201474796
AC005355.1	0.200531787
AC108174.1	0.200473731
AL137802.2	0.200173027
FLJ37035	0.199756874
AL928921.1	0.199347197
AC005034.4	0.199331109
LINC00467	0.199274368
LINC00443	0.198812246
PWRN4	0.196693884
AC092117.1	0.196618803
AC012445.1	0.195519043
AP000911.1	0.195223295
AC010422.1	0.195118172
AL139002.1	0.194987552
AC104794.1	0.194530903
AC116036.2	0.194489695
CERNA1	0.194310335
LINC02488	0.194040249
ZNF674-AS1	0.193814819
LINC02600	0.192839518
AC108516.1	0.192519176
AC091271.1	0.192511135
LINC01606	0.192130204
AL445430.1	0.192063491
AC006213.2	0.19115021
AC021439.1	0.189403966
FAM230C	0.1893825
LINC01831	0.189283955
MIMT1	0.189275911
AC017015.2	0.18867079
AL354824.1	0.188629441
AP000472.1	0.188620686
AP003973.2	0.188493668
AL139275.2	0.18841688
AC106795.3	0.188082644
AC087623.2	0.187874249
AL512274.1	0.18765827
AP001999.3	0.187619846
LINC02058	0.187584802
MIR137HG	0.187552661
AL354861.3	0.187443731
FAM160A1-DT	0.186777101
LINC02343	0.186510508
AC005920.1	0.186099053
LINC02253	0.186093744
AC011586.2	0.185364959
TTLL11-IT1	0.184691792
AL356056.3	0.183979044
LINC01649	0.183440287
LINC00592	0.183277402
AL122058.1	0.182809834
SPATA13	0.182668063
UBAC2-AS1	0.182436434
YTHDF3-AS1	0.182076926
AC104024.2	0.18133532
AC068620.1	0.181114381
LINC01135	0.18109727
LINC02226	0.18109102
AC108156.1	0.180059404
AC016705.2	0.179123799
AC131532.1	0.178536319
AC021146.12	0.178418884
LINC02003	0.178383423
BX255923.1	0.17818675
AC003965.1	0.178016936
USP27X-AS1	0.177902798
ATP11AUN	0.177585561
AC087645.2	0.177230415
AC005487.1	0.177133601
LINC02121	0.176868346
AL161621.1	0.176857851
ILF3-DT	0.176570609
PTCHD1-AS	0.176400111
AL137793.1	0.176245036
AP005380.1	0.175221753
AP000688.2	0.175132234
AC138512.1	0.174361621
ZNF667-AS1	0.174192454
AC022007.1	0.174074962
AL589765.6	0.173859936
LINC02432	0.172981005
FRG1-DT	0.172824201
AC027801.3	0.172400587
AC000403.1	0.171200076
AP002754.2	0.170789362
AC093523.1	0.170491197
AC092078.2	0.170239088
AF131215.7	0.170172839
AC114814.1	0.169792407
LINC02410	0.169590809
AC092447.5	0.169276998
PTGES2-AS1	0.169179494
FGF14-AS2	0.169166155
CU633906.1	0.168877234
UCA1	0.168809328
AC120498.8	0.168356703
LINC00877	0.168225927
AC068993.2	0.168202796
AC026304.1	0.167326081
AC004816.1	0.16721315
EIF3J-DT	0.167158641
LINC01123	0.166895041
AC018558.2	0.16689354
SUCLG2-AS1	0.166593451
AL031055.1	0.166359226
AC010654.1	0.166044054
AL031123.1	0.165677573
AF127577.4	0.165426659
AC036222.1	0.16539766
CDC37L1-DT	0.164906056
AP003559.1	0.164250723
AC093331.2	0.164130758
AC026462.3	0.164019136
LINC00271	0.163993902
FAM66B	0.163478277
AL359397.1	0.163421915
AL450270.1	0.16319594
AC087379.2	0.163194195
AC007384.1	0.163156279
SNHG4	0.16306945
LINC02022	0.16296298
AC064836.3	0.162504902
AL390955.2	0.162451091
AC020928.1	0.161358283
AC106820.5	0.161265535
AL353747.2	0.161163054
LINC01779	0.16063869
LINC01095	0.160517258
AC005498.2	0.160388201
AF064860.2	0.160081913
AC093627.5	0.1600522
LINC02026	0.159588762
C18orf65	0.159264747
C8orf49	0.158997156
AL161668.4	0.158417058
AC087857.1	0.15840967
LINC01003	0.15795571
AL118505.1	0.157835338
AC010997.3	0.157603272
AC109462.2	0.157565534
AC116003.3	0.157420393
AC061992.1	0.157069966
AC092368.3	0.157051446
LINC00421	0.156031267
AC246787.2	0.156021043
AL009178.2	0.155820111
LINC01443	0.155473203
AC138466.1	0.155300328
RASAL2-AS1	0.155154647
AL136162.1	0.154833909
AC004706.1	0.154414289
AC126283.1	0.154318603
AC015660.1	0.153591036
AC102953.2	0.153541333
AC093627.6	0.153104965
ZNF426-DT	0.153093014
LINC01965	0.153078185
AC079610.3	0.152952997
AL358334.2	0.152720002
AL353747.3	0.152395344
LINC02249	0.151933966
AC006007.1	0.151890259
AC007405.3	0.151863184
AL512604.3	0.151307992
AL162727.1	0.15109424
AL358472.2	0.151028477
AC091563.1	0.150950545
AC020905.1	0.150940033
LINC00304	0.15080822
AC004221.1	0.149880149
LINC00654	0.149738501
LINC02446	0.149298385
AC092078.1	0.149264259
AC092167.1	0.14849111
AC103855.3	0.14793644
AC107294.2	0.147919212
AL138881.1	0.147636436
LINC02001	0.147611709
AL133467.4	0.147234266
AC003043.1	0.146996584
AC008991.1	0.146971297
AC073987.1	0.146928631
AL445531.1	0.146560991
MIR2117HG	0.146403496
LINC02427	0.146399236
LINC01560	0.146314456
WSPAR	0.145734954
FLJ12825	0.145378241
AL109954.3	0.145155482
AC009041.1	0.145093207
AL512598.1	0.144995351
LINC00235	0.144887063
AC142086.1	0.144761505
LINC00609	0.144695859
AL022344.2	0.144408094
LINC01108	0.144322188
LINC00662	0.14345144
AC010624.2	0.142423357
LINC01679	0.142196066
AC005332.6	0.14211687
LINC00858	0.141847962
PKNOX2-AS1	0.141455617
LINC02365	0.141034803
AL133215.2	0.140514774
AC096733.2	0.140332904
AP001979.2	0.139862914
LINC01353	0.139838697
AC139099.2	0.139806656
AC106738.2	0.139634243
AC068535.1	0.139463377
AC004540.1	0.139083483
AC005050.1	0.139039303
PWRN1	0.138895838
LINC01561	0.138668643
PCAT14	0.138662558
LINC01629	0.13865399
AL358292.1	0.138044718
AC005696.4	0.137820187
AC069503.3	0.137433332
AC068446.2	0.136692256
AL035661.1	0.136521851
DPH6-DT	0.136459992
RNFT1-DT	0.136459463
AL359853.2	0.136235852
AL139412.1	0.136235042
AC004080.2	0.136018084
AC104232.1	0.135966227
AC103564.1	0.135948365
LINC02292	0.135236821
TPRG1-AS1	0.135031973
AC026254.2	0.13489854
LINC01484	0.133999175
MNX1-AS1	0.13371927
SPANXA2-OT1	0.133613847
GASAL1	0.133036978
AL133325.3	0.132871656
RN7SL832P	0.132867871
GHET1	0.132740282
AC013451.2	0.131591752
LINC01164	0.131516557
AC060814.3	0.131303922
AL121757.1	0.130448476
LINC01503	0.130045329
CU638689.4	0.129649439
ST3GAL5-AS1	0.129446889
AC005307.1	0.129387243
AC239809.3	0.128857143
LINC01942	0.128505735
AC005256.1	0.128231099
AC091179.1	0.128222595
AC008403.3	0.128171975
AC068134.2	0.12810638
LINC00242	0.128041855
AC097059.1	0.127807399
AC145343.1	0.127539424
LINC01136	0.127489738
AL390961.1	0.127109584
AC010205.1	0.126977492
AC012506.2	0.126533609
FAM87A	0.126223147
AL096828.1	0.12609629
AC006504.5	0.125879724
LINC00346	0.125693176
AC006206.2	0.124858855
AL691447.2	0.124743504
LINC01563	0.12468487
LINC01686	0.124505628
AC008991.2	0.124371165
AC106799.1	0.124019878
AL445430.2	0.123923772
LINC02181	0.123200772
AL513303.1	0.122726385
AP001476.3	0.122441069
AC004233.3	0.122294625
AP001999.1	0.122226654
AC007848.2	0.122134982
AL137802.1	0.121967593
AC022034.1	0.121450966
FLVCR1-DT	0.12135357
AC009163.6	0.120876803
AL139161.1	0.120824023
IGFL2-AS1	0.120607461
LINC00415	0.1206025
AC087386.1	0.120342013
AL356489.2	0.119892387
AC010329.1	0.119741913
AC093802.2	0.119622458
AC078880.3	0.119279027
LINC00871	0.119275146
TRAM2-AS1	0.119141472
AC006357.1	0.119086046
AC108865.1	0.119048133
AP000924.1	0.118848632
AC134312.6	0.118757871
LINC01721	0.118014668
LINC00434	0.117665773
AC111149.1	0.117651554
LINC02175	0.117565912
AC073370.1	0.117326149
LINC00163	0.117195707
AC005993.1	0.117080122
AL121658.1	0.116397731
LINC01144	0.116366295
LINC01673	0.11625497
LINC00602	0.116088206
AL499627.1	0.116062356
AC115522.1	0.116021436
AL157702.2	0.115996703
AC008415.1	0.115991428
AC084859.1	0.115953018
AL451069.2	0.115616251
AC016168.1	0.115052619
AL845552.2	0.114959495
AC011524.1	0.114948032
AC008972.2	0.114928414
ATP2B1-AS1	0.114874376
AL450468.2	0.114860461
LINC01124	0.114619209
AL136964.1	0.11435754
AP001434.1	0.114345194
AC084116.2	0.114315492
AC010754.1	0.114202345
AC093772.1	0.113824989
AC012506.3	0.113407702
AC132807.2	0.113269829
LINC01579	0.113036772
AC002351.1	0.112965253
AL359979.2	0.112918201
AC244502.3	0.112859095
AL160291.1	0.112842928
LINC01916	0.112769986
AL118508.1	0.112762361
LMO7DN-IT1	0.112558087
LINC02182	0.1124725
LINC00454	0.112471335
AC104986.2	0.112074638
AC090415.2	0.111838132
RBAKDN	0.111675956
AC121338.2	0.111664695
AL445250.1	0.111271459
AC103736.1	0.110822964
LINC00940	0.110616203
AL118508.2	0.110365393
AC017074.1	0.110162974
AC114498.1	0.110007696
LINC01694	0.109662801
AL133396.2	0.109459392
AC009292.1	0.109391218
AL592402.1	0.109052176
AC020928.2	0.108743053
AC009531.1	0.108577601
AL355601.1	0.108495555
AL138781.2	0.108385313
AC068057.1	0.10834263
LINC02321	0.108219757
AC087863.1	0.108080479
LINC01633	0.107970621
AC012511.1	0.10779226
LINC01234	0.107752933
AC027031.2	0.107716717
AL035252.3	0.107495057
LSINCT5	0.107474449
LINC01511	0.107310486
AC090985.1	0.106893271
AC007785.1	0.106095781
LINC01018	0.105919665
AC090505.2	0.105721752
AL137025.1	0.105696294
AC008738.2	0.105512375
LINC02106	0.105248985
AL133467.2	0.105227209
AL355103.1	0.105224843
AC006058.1	0.105147392
AC091806.1	0.104999947
AL096828.3	0.104669779
AL136361.1	0.104371194
LINC01058	0.104162326
AP003171.1	0.104071409
AL162412.1	0.103980231
AC087855.1	0.103755297
AL109610.1	0.103697949
AC093025.1	0.103525811
AL445426.1	0.103238382
LINC00551	0.103124008
LINC01505	0.102987713
AC107067.1	0.102871496
LINC02517	0.102750523
LINC01621	0.10266481
LINC02035	0.102640702
LINC02030	0.102151184
AC245041.1	0.10211195
AC126755.3	0.101816948
AP000808.1	0.101775186
LINC00910	0.101754992
DSCR4	0.101727503
AC128709.1	0.101674092
AC124657.1	0.101628033
LINC01451	0.101286798
LINC02178	0.101280424
AC093635.1	0.101106496
LINC02317	0.101008118
AC016735.1	0.100683286
LINC02085	0.100559986
LINC01625	0.100516606
AL731684.1	0.100382434
AC016405.2	0.100327382
AC087783.1	0.100023545
AL049775.1	0.099364925
AL356414.1	0.099182456
LINC00506	0.099175861
LINC00460	0.099082143
DLEU1-AS1	0.098899912
AC237221.1	0.098702777
AC026415.1	0.098419099
AC018541.1	0.098328258
AC073578.1	0.098193378
C9orf170	0.098028803
LINC01894	0.097784409
LINC00941	0.09734861
LINC01431	0.097323193
AC078880.5	0.097040937
AC092590.1	0.096675301
AC092813.2	0.09662732
AC108751.4	0.096432809
AC244250.1	0.096412473
AL139384.1	0.096396605
AC022387.1	0.096253947
AC023794.5	0.09618933
AP000904.1	0.096174003
AL138781.1	0.096011842
AC023790.2	0.096006956
LINC01616	0.0959357
AC009171.2	0.095792782
LINC02454	0.09571331
AL021807.1	0.095657537
AC090796.1	0.095366611
AC100872.1	0.095225437
AL354824.2	0.094815591
AL359378.1	0.09464541
LINC00906	0.094424416
CRAT37	0.094336547
AC099560.1	0.094106689
AC128709.3	0.094042334
AC124312.2	0.09399889
AC106785.2	0.093750697
AC079949.1	0.093633479
LINC01906	0.093617378
LINC00663	0.093448198
LINC02051	0.092931143
AC023302.1	0.092812955
MIR4500HG	0.092689902
KLHL7-DT	0.092488302
AC026469.1	0.092288206
AC113410.2	0.092285884
AC106028.5	0.092216774
AL157414.2	0.092154305
AC010735.2	0.091698107
LINC01522	0.091633851
AC044798.2	0.091523759
AC243830.1	0.091509968
AC073174.1	0.091464491
LINC00437	0.091393057
LINC02197	0.091342248
LINC00638	0.091240367
AC090993.1	0.091181282
AC243829.5	0.091148869
AC124067.4	0.091148479
AP001042.1	0.090643834
AC011450.1	0.09056812
LINC01168	0.090494193
C5orf17	0.090489689
AL356259.1	0.090347259
LINC01915	0.090168661
AC010280.1	0.090082398
AC112236.1	0.089465758
LINC02134	0.089268676
AC073578.2	0.089260983
C1orf229	0.08915941
LINC01842	0.089078342
LINC02303	0.088844327
AC091705.1	0.08881618
AC104825.1	0.087744539
LINC01806	0.087715968
AP000911.2	0.087679353
AC093627.7	0.087551047
ISX-AS1	0.087267617
AP003774.3	0.08714518
AC010729.1	0.087099614
AC019254.1	0.087013745
AP003062.1	0.086806371
LINC02014	0.08668504
LINC01993	0.086495584
DSCR8	0.086187609
LINC02320	0.086111538
AP001189.3	0.085813571
AL133232.1	0.085661685
LINC01076	0.085625205
AC097658.2	0.085601946
Z93403.1	0.085488799
AC103957.2	0.085445023
AC087855.2	0.085388738
AC083864.2	0.085372254
AF186192.1	0.085184445
LINC01681	0.085080059
LINC02110	0.085050651
AC044810.3	0.084905449
AC090617.5	0.084853893
AC069281.1	0.084782732
AL049836.1	0.084772695
AC123595.1	0.084718274
LINC00909	0.084705292
AP002784.1	0.084682987
AC013652.1	0.084592575
AP001453.3	0.084499623
AL137027.1	0.084193964
AL355537.1	0.084134208
AC125618.1	0.083763381
AC093083.1	0.083759417
AC127496.2	0.083470383
LINC01854	0.083438914
LINC02171	0.08342638
AC078880.4	0.083070029
LINC01055	0.082973702
LINC02159	0.082961399
AC008641.1	0.082935393
MIR99AHG	0.082921784
AL132709.1	0.082809312
LINC01788	0.082486942
AL078601.2	0.082476794
AC025811.1	0.082329695
SEC23A-AS1	0.082327708
AC073941.1	0.08205024
LINC01928	0.081722897
AL357507.1	0.081255773
AC116003.2	0.080931252
AC010745.4	0.080842456
AC099811.3	0.080565572
AC005920.3	0.080518322
AL358234.1	0.080343083
AC022893.2	0.080228841
LINC02404	0.080194228
AC016868.1	0.080113234
AC073365.1	0.080081925
LINC01006	0.079926741
LINC00229	0.079805077
AC066595.1	0.079733831
AL049775.3	0.079677253
AL365199.1	0.079667455
LINC00954	0.079560277
CR381653.1	0.07952129
AC245060.2	0.079443308
AL683887.1	0.079219969
SH3RF3-AS1	0.078993791
LINC00284	0.078824699
LINC00642	0.078720524
AL356277.2	0.078521688
AC026774.1	0.078511879
AC022398.1	0.078460697
AC078925.1	0.078370622
AC142472.1	0.077998868
LINC01853	0.077876919
AC023490.3	0.07786116
AC022164.1	0.077853836
AL590705.3	0.077790467
AC092546.1	0.077518428
AL121578.3	0.077447976
CU634019.6	0.077415883
FAM41C	0.077408392
LINC01685	0.077108268
AC017076.1	0.077073283
AL132711.1	0.077021278
AL136140.1	0.076935979
LINC01836	0.076898729
AC012038.2	0.076897702
LINC01776	0.07674458
AC116447.1	0.076724221
AC022915.1	0.076447369
AC090458.1	0.076387945
RAMP2-AS1	0.07631739
AL138995.1	0.076229563
U62317.4	0.076078576
AC015726.2	0.076060214
AC008972.1	0.076043994
AL021395.1	0.07582519
AL139121.1	0.075810669
LINC01866	0.075655504
AC126323.6	0.075339194
AL162413.1	0.075155581
AC006372.1	0.075059079
LINC01031	0.074869193
LINC01257	0.07470989
AC115622.1	0.074701852
AC112715.1	0.074620596
AC063926.1	0.074588925
AC126768.1	0.074588086
AC096736.3	0.0745731
LINC01307	0.074335479
AC025244.1	0.074233541
AC009229.1	0.074222008
AL391244.2	0.074216294
TTTY15	0.074211643
AL360267.1	0.074140006
AL161938.1	0.074077629
LINC00973	0.073951539
AC044798.1	0.07380753
LINC00648	0.073806045
AL353708.3	0.073747814
AC134312.5	0.073726997
AC060780.1	0.073661969
AC034223.1	0.073640714
AL138962.1	0.073598967
AC008808.2	0.073554731
AC027031.1	0.073413333
AC007249.2	0.073389915
ERICD	0.073344917
AC044802.1	0.073152145
AL136368.1	0.073060059
AP000229.1	0.073021388
LINC01115	0.072935193
AC012213.4	0.072837919
AC092614.1	0.072770055
AC023632.2	0.072703605
AP001065.1	0.072459599
LINC02282	0.072208528
LINC01291	0.072080192
AC011524.2	0.071904965
LINC01703	0.071894072
AC068987.1	0.071880778
AC096888.1	0.071765842
AC104794.3	0.071623289
TTTY4B	0.071588521
AL355353.1	0.071474142
LINC01370	0.071411762
AC010343.3	0.071400416
AL731684.2	0.071208449
AL078644.1	0.071018093
AL390962.1	0.070953326
AC138466.3	0.070910764
AP005229.2	0.070698292
AC079949.2	0.070562164
AL355482.2	0.070558219
AC107294.3	0.070458566
AC017033.1	0.070373208
AC127070.2	0.070308361
AP003351.1	0.070250758
AC067956.1	0.070065097
FAM111A-DT	0.069836659
LINC02461	0.069579101
AC091182.2	0.069071246
CH17-340M24.3	0.068886114
AC012506.1	0.068798642
LINC00322	0.068683401
AC024361.2	0.068631278
LINC02409	0.068581157
AC106712.1	0.068528961
SNHG28	0.068437351
LINC00844	0.068406649
LINC00920	0.068359478
ERVMER61-1	0.068357229
AC107032.2	0.068323524
AC092669.1	0.06826624
AC116049.2	0.068070868
LINC02125	0.067999006
LINC02370	0.067998081
ARLNC1	0.067926632
AL133467.1	0.06777319
MIAT	0.067430302
AC004080.1	0.06722477
LINC00237	0.067182952
LINC01974	0.067128434
IQCH-AS1	0.066977552
AL162726.1	0.066855317
AL592309.2	0.066690362
LINC00900	0.066633111
AC061975.4	0.066539027
AL157904.1	0.066377248
LINC01099	0.066373048
LINC00476	0.066165783
AC126178.1	0.066096772
LINC01139	0.066035164
AC091173.1	0.065957632
LINC01020	0.065621941
LINC02560	0.065508719
AF096876.1	0.065433078
LINC01558	0.065289454
AL354714.3	0.065236174
AC026367.1	0.065141692
AL031593.1	0.065068797
LINC02119	0.065064711
AC005090.1	0.064975828
FO393418.1	0.064837075
AC099522.2	0.064516506
LINC00865	0.064503404
LINC02527	0.064489665
AL451048.1	0.064209353
MIR7-3HG	0.063929584
AC104823.1	0.063770738
AL139220.2	0.063710866
LINC01605	0.063684355
LINC02442	0.063579169
AC130456.2	0.0635636
AC106745.1	0.063495298
AC060834.2	0.063287828
AL035604.1	0.063268858
AC108517.1	0.063204493
LINC01191	0.06306157
LINC00540	0.06288638
AC026358.1	0.062757075
LINC02330	0.062518486
AC079031.2	0.062510209
LINC01303	0.062434841
AC034223.2	0.06236477
LINC02419	0.0623057
LINC01388	0.062089153
LINC00314	0.062055657
AC120024.1	0.062020638
AL138974.1	0.061963586
AL357153.3	0.061850703
LINC01082	0.061837169
LINC01612	0.061836957
AL589843.1	0.061728983
AC026904.2	0.061715212
LINC00519	0.061680422
AC091114.1	0.061551215
MEG9	0.061510905
AL136309.2	0.061406491
AC023794.2	0.061368831
AF015262.1	0.061363491
AL391987.4	0.061208922
AP003400.1	0.06118226
LINC01780	0.061017928
HRAT17	0.060798411
LINC02005	0.060737993
AC092803.1	0.060726941
LINC00526	0.060686953
AL592494.3	0.060634034
AC112721.1	0.060544513
AC025181.2	0.060341759
AC026167.1	0.060336703
LINC01800	0.06016579
AL161431.1	0.06002867
AC016651.1	0.059889139
LINC02513	0.059856489
STK4-AS1	0.059697942
LINC01229	0.059678645
AL359317.1	0.059673976
AP002360.1	0.059505916
LINC01436	0.059347429
LINC02246	0.059338359
AL611929.1	0.059119316
AP001476.1	0.059079832
AC069544.1	0.058978617
FAM224B	0.058886529
GS1-24F4.2	0.058743685
AC090809.1	0.058706509
AC005828.5	0.058703521
BX005019.1	0.058590211
AL390037.1	0.058582175
LINC00398	0.058524625
AL137078.2	0.058311946
AL590408.1	0.058274052
FLJ22447	0.058265086
AC125603.3	0.058245858
AC146944.4	0.058207209
AC226118.1	0.05806001
AC012377.1	0.058042536
MYOSLID	0.057816692
AC112495.1	0.057814717
LINC01166	0.057743161
AC009229.2	0.057741168
LINC00167	0.057686672
LINC00561	0.0576154
AC005699.1	0.057549218
AC012555.1	0.057515342
AC096711.1	0.05745473
LINC01918	0.057415127
AP005530.1	0.057414277
AC018697.1	0.057348454
AL049871.1	0.057300497
LINC02387	0.057277198
AL354861.2	0.057156368
AC012485.2	0.057077199
LINC01410	0.056933623
AC087379.1	0.056862357
AL445647.1	0.05682366
LINC01742	0.056752894
HCG22	0.056747662
HCG11	0.056686457
AL669970.2	0.056629849
AC092325.1	0.05650995
AC233976.1	0.056493211
AC239585.2	0.056341412
AC074389.3	0.056330116
AC073050.1	0.056296991
LINC01519	0.056289694
LINC02323	0.056258687
AL445072.1	0.055957932
AC106864.2	0.055770524
AC002091.2	0.055732953
LINC02434	0.055704261
AC005722.2	0.055669202
LINC01880	0.055650425
NKAIN3-IT1	0.055437575
AC007923.1	0.055373651
AL162725.2	0.055246377
AP005229.1	0.055135908
CU633967.1	0.055021208
BX119904.2	0.054919603
AL160271.1	0.054910375
AC021755.3	0.054705077
SRGAP3-AS4	0.054556368
AC022031.2	0.054509831
AC110609.1	0.054430833
LINC01106	0.054331808
LINC01947	0.054328321
LINC01702	0.054304204
AC015845.2	0.054223959
AC092378.1	0.054159105
LINC02268	0.053968112
MIR217HG	0.053788212
FAM30A	0.05371369
AC138089.1	0.053663343
AC073195.1	0.053564221
LINC00992	0.053493172
AC141586.2	0.053257385
LINC00879	0.053038682
AC011445.2	0.053032867
SRP14-AS1	0.052697368
AP000851.2	0.052607516
AC010967.1	0.052524705
LINC01541	0.052438666
AP003774.1	0.052415498
LINC01807	0.052325306
AC005736.1	0.052038578
ZNF30-AS1	0.052019778
AL020994.2	0.052010675
MEG3	0.051758611
AL139383.1	0.051737164
AP005121.2	0.051407136
AP003730.2	0.051365655
TTTY16	0.051315018
BX322234.2	0.051130356
LINC02595	0.05103447
LINC02475	0.05052842
LINC00667	0.050505253
AC121764.1	0.050503167
LINC00472	0.050460533
AC022034.3	0.050426176
AC127029.2	0.050322901
AL138767.2	0.050312316
LINC00601	0.050236115
AL050327.1	0.050047721
PCGEM1	0.049994347
LINC01438	0.049984356
AC008063.2	0.049961443
LINC01812	0.049938762
NORAD	0.049855755
AC004870.4	0.049816738
LINC02195	0.049800217
AL357153.1	0.049731156
AC004801.5	0.049532934
AC018716.1	0.049466895
ZCCHC23	0.049444603
AC073429.2	0.049410323
AC097504.2	0.049370103
AC008060.1	0.04923133
LINC01758	0.049003298
LINC01271	0.04884715
AC092783.1	0.048844393
LINC00639	0.048816198
AC112721.2	0.04871235
LINC00494	0.048576556
SAMMSON	0.048575103
AC123023.1	0.048539105
AC062032.1	0.04846789
LINC01219	0.048412295
BX322557.1	0.048378547
AC008124.1	0.048231543
AC009902.3	0.048182707
AL021937.4	0.048182055
CU638689.5	0.048141698
LINC00410	0.048089996
AC092198.1	0.048087667
RPL34-AS1	0.048040746
AL121781.1	0.048002648
AL139352.1	0.047962799
AC097372.2	0.047943579
LINC00881	0.047856353
LINC02563	0.047797862
AL356364.1	0.047652629
LINC02505	0.047627799
AC008764.2	0.047024889
KU-MEL-3	0.04699203
AL356133.2	0.046941717
AC136475.7	0.046918648
LINC02200	0.046915846
AC004875.1	0.046870483
LINC01497	0.046855928
AC246817.1	0.046722426
VENTXP1	0.046676336
LINC02020	0.046478688
AC106771.1	0.046220032
AP001527.2	0.046213201
LINC00305	0.046149898
AC090114.2	0.046056172
TRERNA1	0.045954959
AL590705.1	0.045929253
AC107220.1	0.04590127
LINC00958	0.045789096
AC104241.2	0.045779929
AP002748.1	0.045752313
AC087203.3	0.045710727
LINC02580	0.045562081
LINC02263	0.045445228
AC103740.2	0.045331755
LINC01583	0.045249647
AL137026.2	0.04522616
AC005381.1	0.045216371
LINC01748	0.045031608
MANCR	0.044943043
AC005703.2	0.044814455
LINC01050	0.044635293
AC025287.2	0.044577581
LINC02477	0.044573169
AL158055.1	0.044492212
AC023762.1	0.044471313
AC022915.3	0.044461285
LINC01777	0.044431521
AL358335.2	0.044391524
LINC00092	0.044098462
PICSAR	0.043952455
AC023983.2	0.043849362
AL049794.1	0.043823663
AL138885.2	0.043818699
AC022441.2	0.043743808
LINC00640	0.043724605
AL359551.1	0.043626905
HPYR1	0.043506291
AC009498.1	0.043388976
LINC01851	0.043321852
AL121999.1	0.043083689
LINC01343	0.043045257
AC116563.1	0.042789576
ZNF582-AS1	0.042661259
LINC01698	0.04250722
SNHG19	0.042334488
AL121983.2	0.042257057
AC121342.1	0.042178249
LINC00327	0.042099744
AC092111.1	0.04194447
AL954642.1	0.041907722
AC010595.1	0.041825657
AL513314.1	0.041762638
Z83851.1	0.041758683
MIR22HG	0.0417553
LINC02471	0.041662852
AC108752.1	0.041649567
LINC01119	0.041604505
LINC01467	0.041554953
U62317.1	0.041525627
D21S2088E	0.041471899
AC024337.1	0.041258572
AL136038.5	0.041180609
ERVH-1	0.041171632
KIF25-AS1	0.0411538
AC134312.2	0.041055541
AC010894.2	0.040938421
LINC01133	0.040856076
LINC01602	0.040853586
AC092327.2	0.040784748
AL589684.1	0.040776343
AC093496.1	0.040664948
AC104663.1	0.040589704
AC245041.2	0.040407596
FENDRR	0.040395861
AP000255.1	0.040378829
AL033519.3	0.040371546
AL035420.3	0.040362992
AC007029.1	0.040221472
BSN-DT	0.040163255
LINC01338	0.040137328
AC096639.1	0.040038348
AC083867.1	0.039990536
AL355974.1	0.039985095
AL365255.1	0.039796537
AL121956.4	0.039773586
AC025575.2	0.039755721
AL133419.1	0.039687884
LINC01710	0.039531658
BX640514.2	0.039472473
AC246817.2	0.039455692
LINC02300	0.039409356
AC010980.2	0.039327876
AL359643.2	0.039210104
AC015909.1	0.03918402
LINC01029	0.039077756
AC069285.1	0.039068797
AC092118.1	0.038933096
AC073188.2	0.038861224
LINC01749	0.038856278
AC145422.1	0.038852003
AL133383.1	0.038823451
AL137220.1	0.038800501
PICART1	0.038787777
AL356489.1	0.038786249
AC093326.1	0.038774372
LINC02474	0.038680077
LINC01743	0.03863946
AL136164.2	0.038548801
LINC01771	0.038470178
AC022568.1	0.038200213
AC079340.1	0.038193668
AC112178.1	0.038159411
AP001496.1	0.038106614
LINC01444	0.03800628
LINC02232	0.037968997
AC074050.2	0.037883415
LINC02557	0.037871164
AC093627.1	0.037864261
LINC01523	0.037754637
AP001043.1	0.037681733
AC140725.1	0.037644213
LINC01326	0.037643907
AC061975.1	0.037533493
LINC01913	0.037517009
AC025271.4	0.037349773
AC132872.1	0.037254121
LINC00703	0.0372146
AL139023.1	0.037166261
LINC02315	0.037119938
AC078980.1	0.037093302
AC010240.3	0.037061751
C20orf187	0.037019387
LINC00937	0.036909717
AC138331.1	0.0368532
SCHLAP1	0.036745396
AC021683.3	0.036608954
AC068473.4	0.036588334
AL356441.1	0.036569389
AC148477.4	0.036533947
AC131254.1	0.03648493
AL161729.3	0.036386519
AC004825.2	0.036283365
AC096721.1	0.036121732
AP001803.2	0.036025245
AC027088.2	0.035860469
ELDR	0.035774337
LINC02154	0.035592438
AC012414.5	0.035359757
LINC01588	0.035253425
AC127496.5	0.035251816
AC005920.4	0.035141254
AC008892.1	0.035067654
AC245164.1	0.035049775
AC008738.6	0.035029954
GAS6-DT	0.034965848
AL591896.1	0.034939945
ITGB1-DT	0.034930602
LINC02260	0.034871064
AC104819.3	0.034816905
AL138960.1	0.034758998
AC022730.3	0.034521497
PTPRD-AS1	0.034517379
AC012625.1	0.034509825
LINC02319	0.034392036
AL135785.1	0.034378049
AF127577.5	0.034352442
AC084879.2	0.034329035
AC243960.3	0.034324794
AC080013.4	0.034293899
AC016383.1	0.034293448
AC135048.3	0.034285105
LINC02251	0.034198234
AC245297.3	0.034139971
IDH2-DT	0.034132495
AC010864.1	0.034117523
OGFRP1	0.034077764
AL162384.1	0.034057609
AC016396.2	0.034045468
LINC00567	0.033998816
AL121904.1	0.033946025
AC073359.1	0.033942981
AC013565.1	0.033919369
AF274573.1	0.033810298
AC017002.2	0.033780712
AC138761.3	0.033665794
AL132875.2	0.033589654
AL627309.1	0.033576814
AC009955.2	0.033495747
AC034187.1	0.033390467
AP005205.1	0.033323533
AC074135.1	0.033308141
AC010722.1	0.033293298
LINC01023	0.033122309
AC024581.1	0.0330795
LINC01950	0.033076576
AL365356.5	0.032986704
AL365434.2	0.032931653
SERPINB9P1	0.032928341
AC138869.3	0.032908447
LINC00668	0.032774741
LINC01204	0.032759609
LINC02088	0.032695368
KC877982.1	0.032668026
AL669970.1	0.032619363
AP002986.1	0.03244288
LINC00629	0.032412341
AP005271.1	0.032280401
AC015818.4	0.032248603
AC003092.2	0.032247381
AC008750.7	0.032181924
AL078590.2	0.032179656
AC063923.2	0.032096699
AF038458.3	0.032036745
AL008638.1	0.032026892
LINC01255	0.031686338
AC005632.4	0.031678957
LINC01177	0.031505122
LINC01874	0.031488065
AL672032.1	0.031467047
LINC02029	0.031328585
LINC02408	0.031304922
LINC01502	0.031229522
AC134978.1	0.031219963
AC117402.1	0.031178579
AC093725.2	0.030942833
AC021321.1	0.030905687
AC137579.2	0.030766113
AC004704.1	0.030690212
AC079917.1	0.030640126
AC006372.3	0.030597888
AL355300.1	0.030551146
AC021242.2	0.030357367
AC011747.1	0.030329568
LINC02535	0.030319914
TTTY7	0.030285215
LINC01711	0.03021077
C8orf87	0.029915821
LINC01081	0.029886222
AL021937.1	0.029831373
LINC00596	0.029802906
LINC02329	0.029788849
AC034226.1	0.029738579
LINC01546	0.029718112
MIR3681HG	0.029580461
Z82186.1	0.029578038
C1orf220	0.029443775
AC104051.2	0.029432362
AC007128.2	0.029355582
AC091493.1	0.029239858
LINC01693	0.029228955
AL121796.1	0.028883881
AP000439.3	0.028726463
AF279873.3	0.028700894
LINC01821	0.028692768
AL161716.1	0.028593714
CU634019.2	0.028505198
AC012574.1	0.028440275
FP475955.1	0.028432724
PPP4R1-AS1	0.028398356
LINC02577	0.028294489
AC008537.2	0.028027268
LINC00891	0.028015126
AC007359.1	0.027921311
AC073046.1	0.027786108
AC090844.2	0.027768391
PTCSC2	0.027735778
CASC6	0.027660384
C7orf65	0.027613064
AC009041.2	0.027373949
AC087477.5	0.02727918
AL078590.3	0.027251465
C22orf34	0.027152205
Z82249.1	0.027117553
FP325318.1	0.026940926
AC008808.1	0.026913215
CU639417.4	0.026860667
LINC02223	0.026836495
AL583785.1	0.026805195
AC087463.4	0.026782664
LINC01669	0.026749324
OVAAL	0.02669183
AP001046.1	0.026650425
AC244021.1	0.026589762
LINC02335	0.026563669
AC090679.1	0.026421101
AC022240.1	0.026326937
BX649601.1	0.026311878
AC006441.4	0.026196141
AC005871.1	0.026174852
AL158210.1	0.025979427
AC138904.1	0.0259681
AP003548.1	0.025950367
AC084757.3	0.025887708
LINC01997	0.025818912
AL591501.1	0.025575212
AL080250.1	0.02557061
AC025277.1	0.025518081
AC091027.2	0.025289276
AC021491.4	0.025162713
AC126335.1	0.025147965
AC094105.1	0.024995423
LINC02061	0.024859199
AC012307.1	0.024840927
AL023583.1	0.024711133
AF064858.2	0.024700056
AC015908.4	0.024545663
SEPT7-AS1	0.024535796
AC090283.1	0.024446203
AL136141.1	0.024404815
AC138035.1	0.024361951
AL358393.1	0.024231695
AC245128.3	0.024182627
AC008752.2	0.023782933
AC106017.2	0.023618547
LINC00911	0.023605285
AC044839.2	0.0235749
AC106894.1	0.023568116
AC084365.1	0.023562714
AC004148.1	0.023294862
AC027458.1	0.023262205
ERVK-28	0.023178726
AC079340.2	0.023138365
AP001330.1	0.023056451
AC009262.1	0.023044766
LINC00636	0.023019337
AC124067.1	0.02288131
AC136628.1	0.022870676
LINC00677	0.022754873
AC068898.1	0.022744254
AL513123.1	0.02270332
AC007848.1	0.02263619
AC117500.1	0.02260549
AC026320.1	0.02258947
AC090502.1	0.022583125
AL357558.2	0.022529967
AC012360.2	0.02248905
AC087399.1	0.022454378
LINC01825	0.022444195
LINC01366	0.02236682
AL160313.1	0.02236479
AC087612.1	0.022326715
LINC01954	0.022214772
AC099786.3	0.022190051
AC010983.1	0.022158821
AL033397.1	0.022074089
AL354707.1	0.021986857
AL157414.1	0.021981828
LINC00565	0.021945131
LINC00310	0.021921247
LINC01074	0.021898863
AP000439.1	0.021882924
AL355376.1	0.021853444
AL117372.1	0.021831889
LINC01432	0.021604466
AL645608.6	0.021493206
AL139246.5	0.021440263
LINC01109	0.021380391
AC109779.1	0.021217881
AC078845.1	0.021180939
AC010445.1	0.021145275
AL732372.1	0.02105945
AL035691.1	0.020963222
AL121580.1	0.020924608
AC104777.2	0.020824336
DENND6A-DT	0.020723987
AC008687.3	0.02055384
AC136628.4	0.020403447
AC139749.1	0.020398741
AC008175.1	0.020383321
AC079584.1	0.020341931
AC109588.1	0.020319626
AC007656.1	0.020253351
AC022730.4	0.020173001
AC105383.1	0.020164053
LINC01262	0.019987103
AC073094.1	0.01995158
LINC01914	0.01994378
AC116021.1	0.019938241
LINC01203	0.019839865
THORLNC	0.019767773
AC136944.4	0.019717441
AC019211.1	0.019687809
LINC01315	0.019684201
LINC00518	0.019677989
AC122138.1	0.019600602
AL138831.2	0.019552037
AC119428.1	0.019502708
TTTY19	0.019476863
AC016573.1	0.019460934
LINC01500	0.019393883
AL024498.1	0.01939011
LINC02412	0.0192985
AC060814.5	0.019211202
AC112176.1	0.018974586
GAPLINC	0.018969866
AL117329.1	0.01887619
LINC00635	0.018831886
AC015712.4	0.018590008
AL445472.1	0.018539255
AL353708.1	0.018495951
AC010511.1	0.018460698
AC010641.1	0.018355808
LINC02594	0.018295035
AL355482.1	0.018290934
BX470209.1	0.018159767
AL355974.2	0.018151483
AC140118.1	0.018141259
AC010904.2	0.01807878
AC025575.1	0.018064528
AL513348.1	0.017909021
AC007495.1	0.017857666
AC073389.3	0.017828656
AC008154.1	0.017760846
LINC00870	0.01771947
AC010099.4	0.017707557
AC015849.2	0.017707539
LINC02272	0.01767617
AL050402.1	0.0175402
AC062031.1	0.017528429
AC079896.1	0.017491596
AC007207.2	0.017463314
AC006058.2	0.017452819
AC011456.1	0.017442062
AL390038.1	0.017425599
LINC01614	0.017403447
AC138932.2	0.01736377
AL021153.1	0.017351705
AL023802.1	0.017205375
LINC00507	0.017096626
AC110058.1	0.017090952
AL031056.1	0.016935683
LINC01824	0.016917789
LINC02484	0.016893475
AC114485.1	0.016877103
AL133387.1	0.016652058
FAM225B	0.016649393
AL157709.1	0.016638815
AC092168.1	0.016626405
LINC01446	0.016594117
AC007952.3	0.016582088
AL133304.2	0.01656185
LINC00316	0.016493928
LINC00968	0.016467683
AC245033.2	0.016269848
AL136987.1	0.016265985
LINC01855	0.016192142
AC009154.1	0.01618768
AC004817.3	0.01618229
AC099554.1	0.016169532
AC023490.1	0.016157813
LINC02550	0.016157011
AC215217.1	0.016154875
LINC02499	0.016074297
AC006076.1	0.016057559
AL356515.1	0.016008047
LINC01507	0.016006389
AC016205.1	0.015955442
AL158211.3	0.015820107
AC106798.1	0.015804752
AC063979.2	0.015722634
AL390728.5	0.015691942
AL355922.1	0.01556105
BX284668.5	0.015546682
AC135012.3	0.015424593
AC006012.1	0.015417445
LINC02449	0.015378535
TTTY17C	0.01535294
AC026458.2	0.015291249
AC104777.1	0.015198581
AC109830.1	0.015181948
LINC00942	0.014969762
AC091770.1	0.014968152
AC004817.2	0.014955923
AC240565.2	0.014932675
LINC01233	0.014888054
LINC00970	0.014757415
AL359853.3	0.014736226
AC026401.3	0.01467217
AL592466.1	0.01464634
AC008568.1	0.014644406
AC090044.1	0.014456534
AC004936.1	0.01442978
AP001462.1	0.014365641
LINC02522	0.014355471
LINC01925	0.014201686
AC083967.1	0.014179692
LINC01385	0.014098298
AC005703.1	0.014043426
AC060814.4	0.014000082
AC093904.4	0.013982687
AC144652.1	0.013970324
AP001972.3	0.013883642
AC091163.1	0.013738685
AC010891.1	0.013693251
AC142086.4	0.013693251
AC015849.5	0.013690773
AC016717.2	0.01366718
AC079070.1	0.013528434
AC104785.1	0.013505799
LINC02336	0.013503885
AC131956.1	0.01332217
AL137796.1	0.01324801
AC090771.2	0.013227178
LINC01896	0.013081965
LINC00866	0.012984287
LINC01475	0.012933503
AP000943.2	0.012896259
LINC02211	0.012894589
AL451137.1	0.012867917
AC106017.1	0.012784114
LINC01150	0.012773857
AC093725.1	0.012758228
AC008897.3	0.012719988
AC087241.1	0.012703789
AC004930.1	0.012659868
AC106738.1	0.012631369
AL691515.2	0.012584255
LINC00578	0.012502762
AL513324.1	0.012480269
AL392172.1	0.01247058
AC005606.2	0.012420153
AL442224.1	0.012332114
AC005008.2	0.012305966
LINC02103	0.01223343
LINC00656	0.01215534
AC096644.1	0.012123279
AL161646.1	0.01185126
AC110741.1	0.011834613
AC063948.1	0.011742842
AC144568.2	0.011689803
LINC02492	0.011664362
AC003985.1	0.011597974
AC078905.1	0.011587592
AL391261.2	0.011434228
AC123905.1	0.011410271
AC007391.1	0.011352497
LINC02383	0.011312331
AL109914.1	0.011207051
AL049536.1	0.011187068
LINC01940	0.011164241
AC004975.2	0.0111299
SMIM25	0.011120825
LINC00200	0.011114824
AC109439.2	0.011089706
AL355526.1	0.011046794
LINC02305	0.01092935
AL133153.2	0.010917887
LINC01597	0.010881254
AP001595.1	0.010850446
AP001476.2	0.010806741
LINC02565	0.010793768
LINC02017	0.010789107
Z82196.1	0.010744597
AP003100.1	0.010694369
AL161618.1	0.01061224
AC009093.4	0.010553485
AC024132.2	0.010524782
AL118523.1	0.010521412
AC011840.3	0.010437858
LINC00880	0.01031803
AC093459.1	0.010273096
LINC02224	0.010199808
FP475955.3	0.010187423
LINC02531	0.01012733
AP001574.1	0.010019416
AC015712.1	0.009973589
NUP50-DT	0.009957977
AC004947.1	0.009938682
AC092966.1	0.009914612
AC073176.1	0.009868241
AL034376.1	0.009793263
AC012150.1	0.00976188
AC021549.1	0.009688192
LINC02463	0.00968659
AL121906.2	0.009655093
U62317.3	0.009634079
AC020907.1	0.009609782
AL391415.1	0.00943759
AC108134.3	0.009437493
AC019209.3	0.009337742
LINC02578	0.009217456
LINC01170	0.009179298
AC007563.1	0.009166711
AC024614.1	0.009151521
LINC02362	0.008998604
AC022498.1	0.008970368
LINC01202	0.008939126
FP236315.3	0.008898239
AL669970.3	0.008798513
LINC00114	0.008785622
AC122710.2	0.008633231
AC007091.1	0.008623437
LINC00423	0.008525386
LINC00896	0.008485784
AC118754.2	0.00846298
AP000432.1	0.008438242
AC012360.3	0.008275623
SACS-AS1	0.008180647
LINC02413	0.008147923
LINC02450	0.008116721
WASIR2	0.008077293
AL391056.1	0.008067004
ADGRD1-AS1	0.008060486
AC067960.1	0.007918138
AP000322.1	0.007840624
AC113192.1	0.007776138
AC099792.1	0.007759095
LINC02508	0.007738397
AC120045.1	0.007703032
AL500522.1	0.007610636
LINC01735	0.007546886
AL441943.1	0.007546207
AC021594.1	0.007529924
LINC01727	0.007484674
LINC02440	0.007417807
AC084018.2	0.007388929
AC108681.1	0.007360643
AC009093.5	0.007324515
AC002091.1	0.007304234
AC104961.1	0.007245648
AL590483.2	0.007227519
AC022486.1	0.007177154
AC100807.1	0.007152459
BX640514.1	0.007142901
AC092910.3	0.007120088
AL356310.1	0.006970407
AC015912.3	0.006913552
AC114810.1	0.006885192
AL390816.1	0.006856908
AL590666.3	0.006843771
AC096637.1	0.006789421
LINC01635	0.006728371
AC090227.2	0.006705649
LINC01001	0.006637302
JPX	0.006615681
AP001001.2	0.006589769
AL355001.2	0.006406096
AC012313.8	0.006335283
AL035446.1	0.006326204
LINC01733	0.00630776
AL389889.1	0.006292131
AC090023.2	0.00626142
AC106799.3	0.006254773
AC013448.2	0.006190754
AL118558.3	0.006185855
AL359915.1	0.00605859
LINC02458	0.006048268
AC084809.2	0.006044271
SPATA3-AS1	0.006002733
TTTY12	0.005990768
LINC01312	0.005957902
AL512791.2	0.005921618
AC090735.1	0.005893439
LINC01269	0.005845112
AP003108.1	0.005663457
AL161638.2	0.005609707
AC009720.1	0.005565855
AP006748.1	0.005523774
AF250324.1	0.005506499
LINC00491	0.005462631
AC107391.1	0.005346683
C2orf48	0.005296605
AL928742.1	0.005269562
AC027281.1	0.005233115
LINC00345	0.005229892
RRS1-AS1	0.005221045
LINC01193	0.005120702
AP001109.1	0.0050925
LINC00111	0.005088134
AL392023.1	0.004998777
LINC00433	0.004949995
AC113145.1	0.00493904
AC008753.2	0.004780207
AL845311.1	0.004755655
LINC01346	0.004683684
AC019209.2	0.004678734
LINC02322	0.004613534
LINC01799	0.004544004
AL121872.1	0.004367661
AL162632.1	0.004301054
AC008736.1	0.004292141
LINC02055	0.004285916
CASC18	0.004235276
BX537318.1	0.00417725
AC027288.3	0.004065826
AC108471.2	0.003981517
AP001007.2	0.003697176
PANDAR	0.003601477
LINC00615	0.003534784
AC114550.2	0.003509833
AP001782.1	0.003501052
AL162414.1	0.003422178
AC007422.1	0.00341808
LINC01998	0.003405106
AC006273.1	0.003356439
LINC02538	0.003275429
AC015574.1	0.003204782
LINC02407	0.003190134
AL359715.3	0.003142487
AC107074.1	0.003138698
AL583722.1	0.003050884
LINC02509	0.002976805
AC010931.2	0.00297478
AL031584.2	0.002935067
AC128707.1	0.002795778
AC106895.2	0.002728589
LINC01535	0.00271646
AP001610.2	0.002711241
AC093831.1	0.002690753
AP001208.2	0.002623037
AL356417.1	0.002571281
AC017053.1	0.002490478
LINC01419	0.002455178
LINC01179	0.002436949
TSIX	0.00238907
LINC01518	0.002372111
AC009110.1	0.002363178
AC136188.1	0.002355546
LINC02091	0.0023365
AC066612.1	0.002328168
AC073263.1	0.002174428
AC103855.1	0.002145071
AC092376.1	0.002138126
AC099552.2	0.002041372
AC005725.1	0.001786627
LINC02575	0.001785497
SOX21-AS1	0.001741706
FALEC	0.001658386
AC123912.4	0.00161062
AL133551.1	0.001602181
AC010768.4	0.001548686
AC140912.1	0.00154582
AC011477.4	0.001496765
AL139158.2	0.001487507
AP004609.3	0.001473975
AC093627.2	0.001471995
AC012508.2	0.001367809
AC024257.1	0.001233386
AC005180.2	0.001191597
AP001056.1	0.001162325
LINC00539	0.001070188
AC130415.1	0.000967528
AP000820.1	0.000889996
XIST	0.000843546
AC005180.1	0.000809347
AC106706.1	0.000797014
LINC02573	0.000780178
AL157817.1	0.000764111
AC092484.1	0.000759024
LINC01844	0.00067123
AC003985.2	0.000654733
AL355512.1	0.000524277
AC004449.1	0.000523734
AC008109.1	0.000475051
AL355096.1	0.000473176
C9orf135-DT	0.000317654
LINC02230	0.000279367
TTTY11	0.000250629
AC135012.2	0.000204084
AC108721.1	0.000203603
LINC01678	0.00010853
JRKL-AS1	3.88E-05
LINC00313	3.38E-05
AC109454.3	-8.22E-06
LINC01010	-3.84E-05
AL355596.1	-7.92E-05
AL354984.1	-0.000126386
AC018767.3	-0.000239381
LINC00463	-0.00024022
AC097173.2	-0.000326495
LINC02161	-0.00039001
AL360014.1	-0.000455101
AC022733.1	-0.000474225
AC004835.1	-0.000626805
AC007834.1	-0.000631178
AC004253.2	-0.000765608
AL157359.1	-0.000856733
AC068870.2	-0.000925478
LINC01784	-0.001005998
LINC01545	-0.001020316
AC087273.2	-0.001036835
AC016751.1	-0.001204996
AC103702.2	-0.001259727
LINC01537	-0.001262064
AC073188.4	-0.001335809
FLJ36000	-0.001363156
AL021408.1	-0.001408002
AC022166.1	-0.001464409
LINC00630	-0.001467238
AC016730.1	-0.001518493
AC005670.1	-0.001533855
LINC01152	-0.001648149
AC087667.1	-0.001694937
FAM223A	-0.001741352
AC034213.1	-0.001788662
LINC00393	-0.001793948
LINC02542	-0.001815285
AC005909.1	-0.002003897
AC139718.2	-0.00213158
PLUT	-0.002168592
LINC02192	-0.00218094
LINC00536	-0.002209907
AC008060.3	-0.002249925
AL121892.1	-0.00232977
LINC01968	-0.002344097
AP005242.3	-0.002408697
AC083843.1	-0.002418751
LINC00408	-0.002522559
AC108488.1	-0.002539528
AC099344.1	-0.002540478
AC087521.1	-0.002563501
LINC00574	-0.002643758
AC099681.3	-0.00276447
LINC01098	-0.002806246
LINC01699	-0.002816433
AC138907.2	-0.002835993
LINC01937	-0.00283984
CU104787.1	-0.002909678
AL353803.2	-0.002930117
LINC00266-4P	-0.002959376
AC090260.1	-0.002967441
AC079779.4	-0.003023094
DIO3OS	-0.003074039
LINC02107	-0.003090879
AP001025.1	-0.003133291
AC073409.1	-0.003134164
LINC02057	-0.003156
LINC02339	-0.00319907
AC016550.2	-0.003215674
AL391095.2	-0.003294191
AC111152.2	-0.0033233
AC126768.3	-0.003344401
LINC02004	-0.003385245
LINC01730	-0.003408894
LINC02086	-0.00341105
AC073172.2	-0.00341356
LINC01661	-0.003515414
AC003988.1	-0.003551239
LINC01470	-0.003605051
LINC00520	-0.00364544
SMILR	-0.003649099
AL049765.1	-0.003649661
AC009654.1	-0.003651079
LINC00374	-0.003680576
LINC00388	-0.003681222
AC095032.2	-0.00378971
AL035461.2	-0.003797483
AP002761.2	-0.003843868
FAM138E	-0.003900223
AC239585.1	-0.003900957
AC012236.1	-0.004008267
AC098680.1	-0.004106367
FP475955.2	-0.004129999
AL354766.2	-0.00413106
LINC01833	-0.004137613
AC015468.2	-0.004226597
AC003666.1	-0.004247131
C6orf99	-0.004271502
AC092059.1	-0.004384857
[truncated: 5,056 more rows]
