# Supplementary material for: Genome instability-related long non-coding RNA in clear renal cell carcinoma determined using computational biology
Source: BMC Cancer. 2021 Jun 24;21:727. doi: 10.1186/s12885-021-08356-9 (PMC8229419; doi:10.1186/s12885-021-08356-9)
Supplement: Supplementary file 3 — Additional file 3. [file 12885_2021_8356_MOESM3_ESM.xlsx]

## Sheet: Sheet1
Supplementary Table 2: Multivariate Cox regression analysis of TCGA-KIRC
	P-value	Hazard ratio
age	<0.01	1.028(1.001-1.035)
gender	0.355	1.027(1.002-1.042)
grade	0.04	1.055(1.011-1.075)
stage	0.01	1.023(1.001-1.045)
T	0.255	1.132(1.021-1.235)
M	0.132	1.112(1.023-1.235)
N	0.061	0.792(0.652-0.999)
risk score	<0.001	1.023(1.001-1.035)
