# Supplementary material for: Genome instability-related long non-coding RNA in clear renal cell carcinoma determined using computational biology
Source: BMC Cancer. 2021 Jun 24;21:727. doi: 10.1186/s12885-021-08356-9 (PMC8229419; doi:10.1186/s12885-021-08356-9)
Supplement: Supplementary file 7 — Additional file 7. [file 12885_2021_8356_MOESM7_ESM.xlsx]

## Sheet: Sheet1
ID	KEGG_BASE_EXCISION_REPAIR	KEGG_DNA_REPLICATION	KEGG_HOMOLOGOUS_RECOMBINATION	KEGG_MISMATCH_REPAIR	KEGG_P53_SIGNALING_PATHWAY
AC016205.1	0.209285	0.367833	0.314162	0.362906	0.0895523
AC026401.3	0.465872	0.300445	0.311624	0.120015	0.185917
AC061992.1	0.359043	0.283862	0.260712	0.247206	0.299009
LINC01234	0.289682	0.283267	0.32089	0.288151	0.342612
LINC00941	0.238999	0.282478	0.228032	0.262891	0.276291
LINC00944	0.328042	0.273998	0.340364	0.229397	0.216483
AP002957.1	0.161181	0.268693	0.182916	0.293917	0.320265
AL592494.3	0.322172	0.267719	0.258652	0.20112	0.217855
AL035446.1	0.216451	0.267321	0.268812	0.244118	0.236449
AC106782.2	0.344894	0.266302	0.24075	0.158085	0.000130729
LINC00460	0.242505	0.265548	0.249834	0.266801	0.290965
AL133215.2	0.363083	0.254117	0.300061	0.16903	0.154225
SNHG15	0.459369	0.253617	0.35637	0.1271	0.241464
AC116021.1	0.361064	0.253421	0.304323	0.197915	0.277259
FAM225A	0.322779	0.251052	0.180362	0.111802	0.29765
AC019069.1	0.238457	0.250573	0.226218	0.217732	0.27181
LINC01871	0.364528	0.249702	0.227639	0.0767487	0.29132
AC008915.2	0.452303	0.249158	0.24807	0.125985	0.0247937
C2orf48	0.388251	0.248733	0.402803	0.130982	0.167318
LINC02085	0.213711	0.247142	0.195895	0.225298	0.208594
LINC01094	0.0244618	0.247091	0.271014	0.334868	0.398005
LINC01637	0.435906	0.24696	0.288435	0.12887	0.187825
AC107032.2	0.201176	0.246946	0.332739	0.338354	0.236403
MIR193BHG	0.302528	0.245758	0.232312	0.15797	0.21134
LINC00900	0.143313	0.245213	0.248846	0.34287	0.403217
AL139352.1	0.349044	0.242952	0.318321	0.128009	0.294702
AC245041.2	0.258044	0.241663	0.214679	0.204297	0.218561
LINC02450	0.285796	0.238299	0.252748	0.201138	0.2743
AC009237.14	0.268249	0.233203	0.175532	0.224647	0.149012
AC003965.1	0.373038	0.232095	0.254796	0.154026	0.118673
LINC00623	0.425122	0.228214	0.210837	0.0344495	0.203802
AC245041.1	0.225021	0.228074	0.210385	0.212823	0.233094
LINC00857	0.237152	0.227816	0.239451	0.241377	0.271577
AC087645.2	0.168581	0.225411	0.257344	0.253941	0.26462
AC015849.5	0.122741	0.221032	0.323697	0.263843	0.178269
AL121899.1	0.324915	0.220337	0.148586	0.148182	0.110589
AL133264.2	0.123775	0.219114	0.156955	0.193448	0.285348
AL121760.1	0.120837	0.216184	0.178118	0.223163	0.0805879
LINC00866	0.186101	0.214754	0.223522	0.198979	0.129161
AC010894.2	0.286667	0.213634	0.206136	0.157851	0.041854
LINC02100	0.190505	0.212234	0.348491	0.233497	0.226077
AL592494.1	0.2795	0.20963	0.192329	0.133969	0.233437
LINC02268	0.212534	0.207857	0.238809	0.202081	0.246688
LINC01711	0.235306	0.207401	0.176239	0.141025	0.179088
AC073486.1	0.0349148	0.207028	0.349764	0.326441	0.06309
AC100872.1	0.211407	0.205547	0.213674	0.197161	0.221799
AC016877.3	0.185217	0.204769	0.136286	0.131012	0.126482
LINC01605	0.204436	0.202594	0.157969	0.135158	0.262161
AC017033.1	0.16532	0.202324	0.172038	0.180835	0.118788
AC122134.1	0.188975	0.201097	0.196045	0.192025	0.19851
AL109914.1	0.17161	0.201085	0.161867	0.118087	0.195402
MNX1-AS1	0.296983	0.20007	0.19286	0.153397	0.288724
LINC01694	0.176988	0.196952	0.19087	0.186403	0.209119
LINC01960	0.233569	0.195895	0.134649	0.124076	0.240365
LINC02454	0.199423	0.195807	0.183224	0.163955	0.17887
AC090164.3	0.248642	0.194576	0.225126	0.206974	0.23204
STK4-AS1	0.0466535	0.193958	0.281138	0.338763	0.0406098
AC034213.1	0.237613	0.193937	0.217375	0.149449	0.219709
LINC01111	0.117351	0.193916	0.146115	0.174321	0.170226
AC108752.1	0.172231	0.193524	0.196004	0.153189	0.152894
CYTOR	0.330789	0.193415	0.0979062	0.0158619	0.257421
AC091182.2	0.18549	0.193087	0.161329	0.140709	0.23695
LINC01006	0.218447	0.193001	0.263845	0.194123	0.0191798
LINC01943	0.29401	0.192258	0.128226	0.0013219	0.273709
AC107294.2	0.242092	0.191484	0.135338	0.113745	0.0388309
AP000251.1	0.208309	0.19092	0.151588	0.12276	0.0474804
GS1-124K5.4	0.383179	0.189352	0.275389	0.129115	0.0746284
BX640514.2	0.185325	0.189097	0.154958	0.227847	0.290298
LINC01109	0.0946671	0.18852	0.120964	0.172268	0.180009
AL162414.1	0.14488	0.187899	0.240408	0.184711	0.172783
AL365181.2	0.294134	0.187873	0.267059	0.118293	0.00650277
LINC00158	0.242354	0.187229	0.258909	0.0851592	0.175564
THORLNC	0.23906	0.186592	0.197265	0.185612	0.125471
LINC01691	0.133968	0.18654	0.158726	0.174265	0.2098
AL161937.2	0.329084	0.18579	0.223431	0.140082	0.228665
CU634019.6	0.0937808	0.185709	0.205186	0.222436	0.152162
AL390729.1	0.232952	0.185588	0.176107	0.0604211	0.0996761
LINC02195	0.277613	0.184643	0.188671	0.0706471	0.242185
LINC00519	0.230967	0.184404	0.190084	0.140932	0.045689
AL021807.1	0.299189	0.184379	0.189629	0.109088	0.0801673
TP53TG1	0.296194	0.184047	0.135315	0.0871353	0.0171187
LINC02029	0.275813	0.183791	0.191722	0.138617	0.213806
AC006033.2	0.0815913	0.182799	0.212078	0.18784	0.303189
YTHDF3-AS1	0.386269	0.182235	0.164687	0.0246571	-0.0573759
AC079209.1	0.227946	0.182073	0.191001	0.157374	0.312167
LINC01270	0.302153	0.181857	0.268523	0.165289	0.325103
LINC02446	0.212117	0.181158	0.144841	0.0876325	0.184617
Z99774.1	0.296915	0.181013	0.221995	0.105413	0.267482
AC020907.1	0.205205	0.180913	0.177063	0.134455	0.195099
AC091057.4	0.25412	0.180626	0.274974	0.144055	0.173838
LINC01776	0.150236	0.179504	0.157539	0.17023	0.0698202
LINC01615	0.166421	0.179438	0.0920206	0.110055	0.184255
AC015468.1	0.107411	0.179011	0.154718	0.159386	0.203751
AC103702.2	0.244967	0.178322	0.113959	0.105499	0.279198
LINP1	0.226601	0.178267	0.246731	0.130474	0.204554
AC091982.3	0.144052	0.177824	0.183853	0.203503	0.0316361
LINC00997	0.267271	0.177569	0.208937	0.156133	0.34537
AC084757.3	0.166011	0.177348	0.136249	0.163352	0.135036
AP001341.1	0.166686	0.177325	0.246407	0.143516	0.13139
AP001330.1	0.197394	0.175905	0.194846	0.149857	0.212027
LINC01523	0.137177	0.175212	0.207126	0.228894	0.204981
AC112721.2	0.136268	0.174936	0.129125	0.143179	0.0890785
U62317.1	0.301309	0.17439	0.251078	0.0653145	0.224018
LINC00592	0.243933	0.174243	0.10794	0.124263	0.168056
LINC01120	0.178951	0.173682	0.151395	0.13186	0.209623
LINC01522	0.147138	0.172556	0.223448	0.236878	0.284593
AC004585.1	0.27628	0.172529	0.249577	0.0390323	0.22371
AL359313.1	0.187416	0.172131	0.164492	0.138751	0.171546
AL138767.3	0.212495	0.171687	0.179711	0.16376	0.0785499
AL161938.1	0.173106	0.170903	0.159879	0.139289	0.110317
LINC02513	0.156879	0.170876	0.15992	0.136642	0.177671
AL365356.5	0.180388	0.170378	0.176245	0.145415	0.068995
LINC01281	0.249611	0.170237	0.210291	0.0381882	0.215729
AC131254.1	0.206252	0.170051	0.211808	0.135797	0.191476
AC092484.1	0.141461	0.169524	0.139835	0.154352	0.240699
BX537318.1	0.369078	0.169368	0.226172	0.0721958	-0.0736425
LINC01638	0.149072	0.169056	0.0700485	0.177879	0.196931
AC112721.1	0.134178	0.167867	0.124258	0.130664	0.0807058
LINC01501	0.158778	0.167853	0.204192	0.110136	0.119535
AC016405.3	0.310274	0.167542	0.220443	0.111365	0.0799552
LINC02541	0.156394	0.1672	0.164015	0.207677	0.324027
LINC02577	0.165169	0.16709	0.239583	0.223427	0.229354
LINC01432	0.170778	0.167018	0.166984	0.143489	0.110304
AC068282.1	0.259736	0.166785	0.263763	0.129136	0.243789
AC010343.3	0.143191	0.166528	0.150269	0.14551	0.0835218
AC073529.1	0.0181129	0.166402	0.209742	0.268076	0.0386973
CYP4F26P	0.209646	0.16636	0.163064	0.0949839	0.197051
AC008115.2	0.219845	0.166288	0.211735	0.104361	0.125996
AL355922.1	0.153951	0.165983	0.159407	0.118245	0.250323
AC104653.1	0.18501	0.165874	0.151851	0.130726	0.133286
AC087273.2	0.238257	0.16585	0.195804	0.097389	0.225896
AL139220.2	0.211611	0.165815	0.139019	0.0966751	0.189664
AL669970.2	0.157734	0.16555	0.139614	0.144578	0.124676
AL356277.2	0.153728	0.165311	0.157204	0.11841	0.132528
PVT1	0.326016	0.1651	0.324344	0.114851	0.2032
LINC02285	0.109986	0.164896	0.134473	0.0784098	0.234637
AC027243.2	0.178996	0.164808	0.174364	0.147367	0.124577
LINC02003	0.145829	0.164123	0.173505	0.18793	0.0919019
AL136162.1	0.309306	0.163878	0.155202	0.141735	0.123321
LINC00462	0.0566056	0.163779	0.19178	0.223414	0.0910282
KLHL7-DT	0.0733739	0.162828	0.220309	0.262455	0.0666238
PTCHD1-AS	0.146566	0.161649	0.135458	0.176823	0.133305
AP003469.2	0.202636	0.161579	0.32217	0.256391	0.220377
AC015909.1	0.204262	0.161056	0.165403	0.116312	0.159801
LNCAROD	0.0379425	0.160729	0.189254	0.227275	0.264283
AC015912.3	0.389761	0.160606	0.251534	0.0168674	0.0987863
AC008750.7	0.210515	0.160301	0.260093	0.129957	0.107145
FAM225B	0.177396	0.159755	0.0801651	0.0853688	0.204615
LINC00879	0.1175	0.159678	0.167981	0.124615	0.147809
AC112715.1	0.192213	0.159594	0.135321	0.107547	0.0703606
AC134312.5	0.158158	0.15943	0.0975298	0.0879692	0.104845
AL592164.1	0.135758	0.158564	0.254181	0.122801	0.120427
URB1-AS1	0.321759	0.158489	0.13112	0.061258	-0.0653892
LINC01857	0.159561	0.158487	0.091248	0.037965	0.26059
AC011294.1	0.216314	0.158317	0.145102	0.147489	0.197693
LINC00629	0.161371	0.158296	0.246014	0.21553	0.0953874
LINC01703	0.214089	0.158248	0.242714	0.217804	0.0621152
AC009955.2	0.203089	0.15776	0.150388	0.140067	0.146764
AL133325.3	0.253205	0.157757	0.22152	0.154247	0.112166
AC108704.1	0.276227	0.157032	0.232647	0.141827	0.201875
LINC01583	0.142823	0.15659	0.133151	0.132274	0.0628238
LINC00958	0.0645611	0.156163	0.173274	0.237646	0.108246
LINC01914	0.211963	0.156147	0.143726	0.107912	0.170794
HAR1B	0.231414	0.15614	0.108194	0.0583336	0.153422
LINC01436	0.173426	0.155963	0.15373	0.124952	0.205272
LINC02026	0.286127	0.155675	0.257388	0.144058	0.157635
LINC02000	0.149323	0.155596	0.230005	0.159032	0.0316602
SERPINB9P1	0.185367	0.155038	0.165519	0.132884	0.165686
AC097713.1	0.0316934	0.155027	0.101407	0.214082	0.140024
AC008063.2	0.215267	0.154664	0.159783	0.117784	0.151687
BX284668.5	0.218997	0.153705	0.0992462	0.0692624	0.0519612
LINC02084	0.250639	0.153627	0.207896	0.0121729	0.140864
AL162411.1	0.181625	0.153602	0.19761	0.185593	-0.020084
C8orf37-AS1	0.124213	0.153464	0.243905	0.200408	0.052163
LINC02282	0.133689	0.153416	0.110283	0.117922	0.0603978
AC068492.1	0.23536	0.153199	0.154569	0.0682988	0.0506735
AC010789.1	0.222924	0.151937	0.285279	0.141765	0.142321
AC099552.1	0.13994	0.151715	0.160348	0.15246	0.228412
AL365203.2	0.205982	0.151636	0.0708072	0.0398057	0.340924
AL162582.1	0.0522712	0.151528	0.10353	0.125155	0.0609729
LINC01719	0.122543	0.15137	0.208982	0.208891	0.180186
AC034223.2	0.134986	0.151279	0.145578	0.135227	0.0836196
AL356414.1	0.235769	0.151245	0.119422	0.0540056	0.224876
AC105105.2	0.0565101	0.151185	0.106856	0.187796	0.176256
LINC01271	0.320874	0.151024	0.306488	0.170045	0.338992
AC005696.4	0.154417	0.150992	0.173887	0.154802	0.0617143
UNQ6494	0.276921	0.150807	0.206639	0.00413972	0.148848
AC004540.1	0.0807773	0.150485	0.250423	0.311201	0.126256
AL357507.1	0.151473	0.150365	0.148963	0.111797	0.108372
LINC01150	0.0495033	0.150354	0.14996	0.128915	0.281321
CU639417.4	0.162039	0.150347	0.164623	0.115495	0.205517
PARAL1	0.258192	0.150129	0.201286	0.0725958	0.159554
AL390115.1	0.232681	0.150078	0.129291	0.039285	0.308325
AL499627.1	0.205951	0.149713	0.186191	0.152797	0.159837
LINC02132	0.216822	0.149672	0.119318	0.0136669	0.172625
AC004801.6	0.304192	0.149215	0.186233	-0.00395396	0.203133
AL022724.1	0.0748171	0.148878	0.172616	0.162373	0.170896
LINC01807	0.101038	0.148764	0.107072	0.127425	0.0574745
AL391069.3	0.303727	0.148511	0.0568192	-0.0791802	0.202371
AC012038.2	0.144226	0.147728	0.135758	0.134285	0.0758681
ELDR	0.111804	0.147641	0.0717523	0.131492	0.111448
AL139384.1	0.244548	0.147508	0.254789	0.135907	0.0359238
AC096888.1	0.0947333	0.147496	0.0886658	0.111597	0.10535
AC090809.1	0.125156	0.147375	0.123448	0.123745	0.0558733
AC116049.2	0.144989	0.146997	0.159885	0.176084	0.222125
AC015689.1	0.134747	0.146799	0.102624	0.153392	0.0529975
LINC00862	0.097482	0.146495	0.125581	0.142825	0.216075
LINC01170	0.153644	0.146365	0.125523	0.117047	0.170665
LINC01675	0.111956	0.146298	0.235351	0.129017	0.169123
AL049794.1	0.254299	0.146079	0.179223	0.0949317	0.215025
LINC01146	0.11505	0.146028	0.175422	0.110992	0.17283
AL121772.1	0.288686	0.145966	0.236323	0.11524	0.194716
AL139351.1	0.270283	0.145847	0.179331	0.080413	0.237894
AC122710.2	0.182923	0.145733	0.284306	0.219621	0.202948
MIAT	0.182116	0.145689	0.195237	0.0710329	0.20588
LINC01322	0.164327	0.14548	0.241597	0.172941	0.156717
LINC02313	0.139361	0.145302	0.184179	0.139916	-0.00659059
AC016405.2	0.13253	0.144908	0.139925	0.157021	0.0724648
LINC02542	0.022655	0.144759	0.0793105	0.162851	0.20182
LINC01579	0.123892	0.144656	0.106556	0.107403	0.0802323
AC073987.1	0.136418	0.144475	0.143585	0.117679	0.181745
LINC02539	0.202732	0.144407	0.15873	0.0844593	0.131167
AC245297.3	0.245786	0.14433	0.193909	0.115827	0.105648
AL132655.2	0.328308	0.144152	0.223434	0.0602263	0.211262
LINC00544	0.156669	0.143918	0.227189	0.0810352	0.151544
LINC02377	0.0453512	0.14373	0.0928071	0.157123	0.0178715
AC087855.2	0.139715	0.143438	0.1201	0.126258	0.099123
LINC01556	0.121761	0.143263	0.0738939	0.100854	-0.0318324
LINC02416	0.165445	0.143183	0.186722	0.0964022	0.123303
AC078845.1	0.0536211	0.142635	0.158698	0.220667	0.200754
AC008667.3	0.136229	0.142489	0.215805	0.158193	0.102706
AC097059.2	0.167657	0.14225	0.0947236	0.151837	0.204802
AP004247.2	0.138073	0.142029	0.168453	0.107288	0.0648877
AC009549.1	0.222205	0.141743	0.168227	0.096108	0.258432
AL117329.1	0.125966	0.141728	0.114928	0.104491	0.120032
LINC00426	0.221489	0.141395	0.259474	0.0564425	0.218591
AC011601.1	0.0691674	0.141075	0.182	0.182089	0.0992807
AC090204.1	0.125931	0.140971	0.16316	0.220131	0.123872
AC103740.2	0.146179	0.140966	0.10721	0.119349	0.134819
AL355303.1	0.114914	0.140931	0.128785	0.181029	0.227764
Z83851.2	0.281149	0.140729	0.173451	0.00571611	0.0817416
AC113346.1	0.139359	0.140653	0.142953	0.141688	0.256914
AC087241.1	0.149304	0.140461	0.120429	0.11102	0.0127584
SLC2A1-AS1	0.154602	0.140457	0.146641	0.135471	0.0681146
LINC00896	0.297906	0.140441	0.208061	0.0586566	0.118925
AF127936.1	0.0122888	0.140364	0.211001	0.191631	0.264376
AL121781.1	0.0980745	0.140222	0.14905	0.155566	0.0703905
C8orf49	0.149	0.140072	0.0969655	0.0976142	0.0789801
AC084026.1	0.143735	0.139944	0.210483	0.0904022	0.136825
AC008808.2	0.158261	0.139656	0.129726	0.100265	0.130108
AC069360.1	0.0703413	0.139644	0.13311	0.149723	0.0496488
LINC00973	0.131676	0.139613	0.128772	0.115711	0.0974881
AL138962.1	0.117836	0.139489	0.181956	0.150949	0.209205
AC026250.1	0.0830455	0.139371	0.156064	0.209251	0.0777091
AC093627.6	0.107596	0.139265	0.072843	0.104973	0.178516
AC104063.1	0.166935	0.138997	0.259575	0.212192	0.187381
AL121894.2	0.269716	0.138896	0.283418	0.0881256	0.231376
LINC02511	0.073881	0.138873	0.138658	0.128977	0.174393
LINC00707	0.0732919	0.138768	0.183596	0.149053	0.159279
LINC01684	0.0238564	0.138751	0.199733	0.163981	0.19541
LINC01934	0.102068	0.138527	0.173048	0.118341	0.111904
LINC01546	0.110971	0.138476	0.146556	0.129039	0.0968369
LINC02434	0.127641	0.138459	0.127673	0.119076	0.0608696
AC013401.1	0.0807118	0.138435	0.132892	0.153008	0.0659999
AC034223.1	0.135557	0.138278	0.124805	0.108612	0.064988
AC121342.1	0.117603	0.138084	0.103321	0.115521	0.0808713
LINC01705	0.127641	0.137915	0.0869848	0.117882	0.210889
MYOSLID	0.125025	0.137514	0.126658	0.11364	0.0799838
MIR137HG	0.130963	0.137473	0.130503	0.121603	0.0451647
MAPKAPK5-AS1	0.345665	0.137092	0.123642	0.0363639	-0.0252063
LINC02328	0.190308	0.136854	0.273198	0.137527	0.286492
AC022809.1	0.235853	0.13679	0.156765	0.078212	0.113781
LINC00648	0.128024	0.136749	0.0927043	0.104431	0.103459
LINC01077	0.0923202	0.136571	0.196342	0.194121	0.100031
AC006262.2	0.168096	0.136446	0.127037	0.117985	0.241162
AC013391.3	0.252148	0.136402	0.193972	0.120169	0.184003
AL096828.3	0.308294	0.136334	0.105618	-0.0084342	0.0481972
AC015468.4	0.0922684	0.136057	0.139471	0.1334	0.180518
C9orf170	0.159822	0.135578	0.135296	0.113001	0.0917198
AC147067.1	0.329388	0.135566	0.0308627	-0.0951617	0.128079
GAPLINC	0.151391	0.13502	-0.00884793	0.039198	0.183899
LINC01152	-0.0341198	0.134708	0.151405	0.242747	0.0932785
AC092327.2	0.133466	0.134449	0.0973675	0.103237	0.0987263
AL133396.2	0.232526	0.134115	0.128193	0.124974	0.23617
AC104024.2	0.080686	0.134037	0.0461833	0.191105	0.224421
AL035420.3	0.297169	0.134031	0.183496	0.0568007	0.000800296
LINC01940	0.150838	0.133985	0.125806	0.106661	0.147851
AC239800.2	0.182571	0.133803	0.139537	0.111078	-0.0418358
LINC02474	0.148217	0.133605	0.0941108	0.120198	0.15398
AC022031.2	0.120228	0.133564	0.121094	0.117604	0.0842674
AP001527.2	0.29574	0.133487	0.120641	0.0392416	0.0660621
AP000851.2	0.150993	0.133068	0.128915	0.139096	0.170987
AC010280.2	0.109446	0.133026	0.106703	0.149006	0.276721
SACS-AS1	0.155403	0.132878	0.112186	0.106797	0.0773215
AC018645.2	0.131366	0.13285	0.151216	0.17838	0.308484
AL445483.1	0.166495	0.132378	0.095661	0.0841278	0.0076353
FAM230C	0.128899	0.132317	0.12367	0.0968993	0.076036
AP002784.1	0.150426	0.132149	0.219286	0.119766	0.224603
AC246785.3	0.225817	0.132005	0.123132	0.0327247	0.0758714
LINC00928	0.154661	0.131969	0.167153	0.16101	0.13689
ZNF236-DT	0.198244	0.131833	0.124111	0.0474367	0.0132239
MANCR	0.131691	0.131768	0.136148	0.105865	0.120091
AL355512.1	0.173181	0.131544	0.0954994	0.0829838	0.0845182
U62317.4	0.235468	0.130972	0.164882	0.0239407	0.197123
AC004921.1	0.187834	0.130711	0.135063	0.0124798	0.0980417
AC012055.1	0.131396	0.130672	0.140864	0.113785	0.168628
AL035461.2	0.296456	0.130651	0.170727	0.0194759	0.0364141
AP000797.3	0.172457	0.130578	0.218983	0.198499	0.280016
ITGB1-DT	0.124546	0.130419	0.100595	0.108865	0.192954
RBAKDN	0.265796	0.129995	0.120627	0.0345701	0.136623
AC107294.3	0.234205	0.129992	0.0867526	0.027418	0.0345255
AP000904.1	0.122193	0.129844	0.127936	0.100027	0.101067
AC090877.2	0.0962341	0.129821	0.032974	0.0782022	0.107738
AP001972.3	0.0723442	0.129779	0.184772	0.151789	0.11403
LINC01724	0.0889851	0.129278	0.0445193	0.0444519	0.238751
AC020637.1	0.139883	0.129048	0.146714	0.126333	0.0838412
LINC01470	0.0780946	0.129025	0.0854248	0.150439	0.13169
AC104561.3	0.163834	0.128993	0.163564	0.192272	0.0620664
LINC00423	0.115827	0.128827	0.147167	0.0902893	0.0950752
AL357558.2	0.173451	0.128809	0.10477	0.110315	0.0662917
AC145343.1	0.247234	0.128747	0.125639	0.0550271	0.0584228
LINC01713	0.105222	0.128233	0.120967	0.148197	0.0897915
AC013451.2	0.115177	0.128184	0.108456	0.107487	0.081669
LINC01563	0.0957339	0.128086	0.108004	0.125884	0.0557542
HRAT17	0.113633	0.127886	0.116015	0.114931	0.136604
AL391056.1	0.104826	0.127855	0.128954	0.0775257	0.093822
AL589684.1	0.0983534	0.12783	0.0947428	0.107347	0.0256972
LINC02057	0.120624	0.127768	0.142462	0.12238	0.110839
LINC02036	0.0840914	0.127753	0.10598	0.116365	0.0012937
AC091173.1	0.122123	0.127706	0.117889	0.106553	0.0674529
LINC01029	0.114275	0.1277	0.107248	0.105864	0.0776527
AC124657.1	0.0925847	0.127581	0.119393	0.108889	0.0500823
LINC01366	0.0795368	0.127073	0.0399155	0.128256	0.25795
AP001505.1	0.294653	0.127034	0.113255	-0.0530103	0.0356803
MIR4500HG	0.12093	0.127004	0.192428	0.137982	0.0475911
LINC00160	0.227928	0.126834	0.118261	0.0848387	0.264213
AL355601.1	0.12673	0.126653	0.105218	0.0909713	0.070352
LINC01614	0.0308695	0.126378	0.0398375	0.120057	0.238919
LINC01282	0.126	0.126297	0.0493432	0.0545586	0.18456
AC106712.1	0.143468	0.126246	0.0753926	0.0855023	0.174692
AL133467.2	0.131035	0.126115	0.114763	0.104055	0.0350381
MIR9-3HG	0.0753709	0.125851	0.0757834	0.115594	0.0308658
LINC01821	0.077325	0.125639	0.126363	0.142145	0.128751
LINC01151	0.171759	0.125282	0.101845	0.105369	0.144632
LINC00506	0.122528	0.125023	0.165045	0.145957	0.150754
AL117372.1	0.137278	0.124808	0.138315	0.107784	0.100944
AL049775.1	0.093123	0.124664	0.0535385	0.102468	0.125677
AC103564.1	0.0675606	0.124083	0.0947858	0.128498	0.0914143
AC109830.1	0.134739	0.124005	0.109796	0.100326	0.0545446
PICSAR	0.114007	0.123899	0.114648	0.109967	0.0503712
LINC00601	0.103687	0.123586	0.115087	0.117047	0.0353047
AC123595.1	0.0145353	0.123548	0.0952424	0.18099	0.147299
AF279873.3	0.115502	0.123407	0.102469	0.0930239	0.0624178
AC128709.1	0.0945942	0.123381	0.132971	0.151192	0.0774422
BLACAT1	0.249079	0.123265	0.108821	0.107378	0.212544
AL138974.1	0.12655	0.12325	0.109954	0.0979869	0.0631583
AC010445.1	0.148605	0.122898	0.138865	0.10296	0.119695
AL049836.1	0.233171	0.122884	0.143049	0.0733205	0.222978
AC012354.1	0.153031	0.122828	0.0633064	0.0654677	0.0702939
LINC02405	0.12133	0.12279	0.106832	0.116941	0.0708243
LINC02099	0.189158	0.122537	0.247348	0.0580468	0.188131
AC128685.1	0.135229	0.122191	0.103042	0.0804557	0.0846199
AL133329.1	0.116498	0.121904	0.0904151	0.0955907	0.108071
LINC01301	0.105983	0.121805	0.10626	0.108002	0.115588
LINC00839	0.107783	0.121602	0.220177	0.168113	0.158334
AC009159.1	0.223918	0.121519	0.183915	0.0789864	0.0956955
LINC01956	0.179682	0.121427	0.106299	0.0554845	0.151225
AC106895.2	0.0892091	0.12133	0.106587	0.115588	0.156197
LINC01842	0.116346	0.121261	0.101908	0.0981288	0.0564414
AC099522.2	0.320354	0.121259	0.180303	0.0625607	-0.0604333
LINC01133	0.159762	0.121095	0.051273	0.00405865	0.180926
AL132712.1	0.275714	0.121065	0.145257	0.0468276	0.0851911
AC093627.1	0.104813	0.120923	0.0961009	0.100708	0.0283828
AC023347.1	0.0874647	0.120856	0.0854264	0.0986137	0.0478644
AL035401.1	0.0272981	0.120811	0.0847601	0.117344	0.0742167
SIX3-AS1	0.093135	0.120707	0.0725148	0.0973899	0.0403882
LINC01219	0.252892	0.120638	0.164187	0.0722573	0.0380077
AC022915.1	0.0976348	0.12048	0.0819047	0.0948816	0.0319983
LINC01588	0.202568	0.120191	0.137485	0.0589085	0.185918
DKFZP434K028	0.0980535	0.120076	0.207295	0.144967	-0.0170185
AC093627.4	0.096667	0.119984	0.151493	0.216033	0.134171
AC096736.3	0.0957091	0.119947	0.121068	0.122209	0.0126467
AC243571.1	0.0891967	0.119569	0.0838521	0.124504	0.0160069
AC083967.1	0.0923746	0.119555	0.0644195	0.0890472	0.046006
LINC01965	0.0825569	0.119301	0.0925426	0.13292	0.118316
AC006065.4	0.120182	0.119048	0.0779747	0.112107	0.100299
AP000402.1	0.0904916	0.118699	0.168194	0.133513	0.0858503
AC090159.1	0.208322	0.118557	0.162333	0.0152706	0.140512
MIR155HG	0.256522	0.118497	0.259175	0.0262151	0.184491
LINC01569	0.386405	0.118486	0.388791	0.0949351	-0.0285819
LINC00943	0.145045	0.118457	0.248752	0.130153	0.102905
AC021594.1	0.16531	0.118407	0.110931	0.0846186	0.230878
AL360267.1	0.172719	0.11796	0.120119	0.0874223	0.0738819
LINC01602	0.0969365	0.117841	0.100528	0.111962	0.0258397
DSCR9	0.249333	0.11782	0.279676	0.09962	0.102026
AC073409.1	0.118957	0.117729	0.116968	0.0925784	0.0689258
AC008393.1	0.213989	0.11742	0.285442	0.154516	-0.107715
AC090502.1	0.0977898	0.117283	0.090615	0.102671	0.0249564
AP000911.1	0.16021	0.117228	0.0802816	0.0607852	0.118851
AC131009.1	0.209921	0.117189	0.159604	0.104761	0.140154
LINC02323	0.120877	0.117179	0.105863	0.0996422	0.0463757
CU634019.2	0.0652972	0.116991	0.131708	0.172287	0.214568
UBAC2-AS1	0.168264	0.116501	0.0913667	0.103958	-0.0844582
BX322234.2	0.155681	0.116284	0.15946	0.123868	0.235319
AC106785.2	0.117602	0.11626	0.0958192	0.103361	0.0439588
AP003557.1	0.0969311	0.116247	0.263688	0.0974046	0.158234
LINC01391	0.123692	0.116198	0.105834	0.0963532	0.0537083
AC097059.1	0.206078	0.116059	0.0771462	0.0483511	0.0903926
DSCR8	0.0782265	0.115957	0.116426	0.109965	0.0747115
AP000821.1	0.17689	0.115951	0.141869	0.0525958	0.0487945
ELFN1-AS1	0.172438	0.115544	0.102228	0.0583863	0.0421231
AL133467.4	0.126297	0.115443	0.106455	0.0901347	0.0438468
AC116563.1	0.0509136	0.115419	0.0568107	0.124028	0.127461
LINC02263	0.132368	0.115203	0.109536	0.0890655	0.134707
LINC01460	0.158372	0.115079	0.105925	0.0817912	0.07243
AC102953.2	0.265833	0.115071	0.23485	0.0792946	0.0539955
LINC02320	0.175799	0.114957	0.120362	0.11678	0.213457
AC145422.1	0.254765	0.114943	0.306809	0.132327	0.0729132
AL162413.1	0.0518241	0.114859	0.0975615	0.107059	0.104343
LINC01343	0.112649	0.114802	0.129636	0.125899	0.127426
LINC00589	0.112746	0.114745	0.0646534	0.0890403	0.159476
HAR1A	0.245789	0.114645	0.0827664	0.00109361	0.118634
AC068134.2	0.0985956	0.114462	0.0593339	0.0988247	0.11745
AC008035.1	0.116218	0.11445	0.114363	0.0708398	-0.0702101
AC068135.2	0.0868113	0.114437	0.168724	0.108128	0.0969981
AC092919.1	0.100406	0.11438	0.0869152	0.0986823	-0.00254583
AC008014.1	0.0863318	0.114367	0.206446	0.142193	-0.153668
AC015722.2	0.240987	0.114298	0.15768	0.0437712	0.141829
AL360007.1	0.130128	0.11418	0.148199	0.0442995	0.0852035
AC138904.1	0.126888	0.114086	0.104194	0.091834	0.0381957
LINC02172	-0.017522	0.114056	0.00801934	0.140549	0.138121
LINC01742	0.0680148	0.113731	0.0740039	0.114814	0.0990208
LINC00911	0.0916655	0.113692	0.118873	0.104934	0.0342801
AC091932.1	0.181556	0.113415	0.133097	0.0769622	0.193582
AC013565.1	0.0929859	0.113266	0.0625837	0.08088	0.0263856
LINC01733	0.10609	0.113235	0.111892	0.108223	0.0131033
Z82186.1	0.113083	0.113007	0.101662	0.0996572	0.0558639
AL669970.3	0.117296	0.112936	0.0843133	0.0899635	0.0410051
LINC01812	0.103749	0.112859	0.0842783	0.0900216	0.074186
LINC01419	0.101587	0.112806	0.0472371	0.0673628	0.0564174
LINC02051	0.111813	0.112761	0.0561893	0.08678	0.19716
LINC01698	0.214663	0.112739	0.0930425	0.0675756	0.185714
AL662890.1	0.146244	0.112664	0.0610681	0.099147	-0.00669938
AL390961.1	0.12336	0.112663	0.111378	0.0593427	0.0219295
AL606763.1	0.00665866	0.112627	0.192487	0.267848	0.209971
DSCR4	0.0862574	0.112607	0.101588	0.0947883	0.0743133
LINC01744	0.0851772	0.112495	0.0870532	0.17764	0.108568
AP000146.1	0.0982742	0.112298	0.16288	0.0936108	0.0716298
AL512598.1	0.156028	0.112275	0.0745414	0.0695522	-0.0409687
LINC02154	0.0957176	0.112142	0.0968317	0.102896	0.0567347
AC024230.1	0.102007	0.112074	0.0458988	0.0426997	0.199924
AC096721.1	0.117822	0.111857	0.152563	0.140826	0.158463
AC061975.1	0.161116	0.111721	0.115963	0.0782405	0.18604
AC106771.1	0.0959671	0.11165	0.0919415	0.0889904	0.0196732
BX119904.2	0.101221	0.111564	0.0998757	0.0888497	0.0536751
LINC00242	0.136252	0.111437	0.0285533	0.0836118	0.185069
AC131956.2	0.0813183	0.111299	0.104493	0.126072	0.162058
AL132711.1	0.0878481	0.111156	0.100993	0.105799	0.0595035
AC005515.1	0.128163	0.111065	0.152578	0.0336349	0.0889287
AP001065.1	0.200552	0.110975	0.0897314	0.105432	0.215757
AC090023.2	0.0924467	0.110939	0.103488	0.107292	0.022022
LINC02325	0.13326	0.110777	0.192549	0.0851386	0.201028
LINC01629	0.103112	0.110774	0.0985988	0.104038	0.0380764
LINC00881	0.122382	0.11077	0.102628	0.0979651	0.0483775
LINC01096	0.0992871	0.110759	0.0495988	0.0960715	0.0227759
LINC02300	0.0802204	0.110721	0.109044	0.116278	0.0165213
AC245164.1	0.110481	0.110652	0.115553	0.108301	0.0483591
AL445228.2	0.346216	0.110479	0.206446	0.0540512	0.200104
AC021242.2	0.112082	0.110465	0.100992	0.0938012	0.0683354
ZNF295-AS1	0.216665	0.110364	0.172029	0.0983923	0.114295
AC108517.1	0.119472	0.110345	0.0993452	0.0865372	0.0790643
AC068196.1	0.236866	0.110187	0.248968	0.0216894	0.133772
FP236240.1	0.13396	0.110146	0.142757	0.0831499	0.0361924
AC010967.1	0.11002	0.110131	0.0501824	0.0708359	0.147866
AP001453.3	0.38876	0.109577	0.197908	-0.0350555	0.190889
CRNDE	0.166382	0.109408	0.26471	0.165613	0.103343
AP006219.1	0.116369	0.109273	0.0850248	0.108223	0.117311
AC016229.2	0.172792	0.109197	0.095624	0.0568456	0.120322
LINC02475	0.0502358	0.109059	0.114833	0.137733	0.0241646
AL359513.1	0.264417	0.109011	0.144225	0.0366256	-0.0178999
AC006504.5	0.153009	0.108977	0.195133	0.118154	-0.0113358
MIR325HG	0.0701402	0.108549	0.0824847	0.122661	0.0914025
AC112178.1	0.114561	0.108521	0.0770621	0.079853	0.0369338
LINC02384	0.200271	0.108336	0.249769	0.131116	0.0848228
AC034199.1	0.0666049	0.108239	0.0737249	0.0734064	0.186082
LINC01204	0.100784	0.108201	0.100166	0.0928167	0.0455476
ADGRD1-AS1	0.0962821	0.108193	0.082461	0.0882751	0.0548134
AC010595.1	0.0792088	0.108004	0.0763976	0.0958874	0.0637004
AC093281.2	0.0869531	0.107834	0.140518	0.163226	0.222749
AC025419.1	0.108454	0.107785	0.0833717	0.111553	0.136238
LINC01358	0.175202	0.107763	0.11884	0.103347	0.259351
LINC02351	0.171722	0.107677	0.166704	0.12027	0.129571
LINC01393	0.236212	0.107655	0.204089	0.0163008	0.134847
AC087318.1	0.12048	0.107625	0.192078	0.0639694	0.120705
AC003092.2	0.131343	0.107438	0.102817	0.110861	0.0944085
AC105277.1	0.165723	0.107415	0.151625	0.07584	0.215441
FP325318.1	0.118895	0.107307	0.124141	0.098966	0.12445
AC112493.1	0.147645	0.107212	0.127752	0.0907793	0.214118
AL121904.1	0.0872259	0.10721	0.108333	0.132884	0.033129
AC078776.1	0.0678431	0.107176	0.115293	0.132533	0.140466
AC010327.4	0.202645	0.107138	0.217889	0.119651	0.121335
AC079760.2	0.0901007	0.107111	0.251875	0.173853	0.010281
AC068594.1	0.256005	0.107037	0.169974	0.0542311	0.234694
AC016717.2	0.11447	0.106964	0.114273	0.102749	0.108144
AC005909.1	0.114388	0.106301	0.0650823	0.0917993	0.121856
AL669970.1	0.114274	0.106231	0.0949736	0.081687	0.0877427
AC109588.1	0.0911183	0.105966	0.0930108	0.0941456	0.0391013
AC134978.1	0.0849347	0.105733	0.0520875	0.0659327	0.0848493
LINC00239	0.231893	0.105583	0.00568583	-0.0181987	0.179913
AC092167.1	0.141814	0.105524	0.101994	0.0771163	0.215511
AC092118.1	0.100542	0.105475	0.0694583	0.09324	0.0138272
AL135818.2	0.252394	0.105321	0.198973	-0.0086078	0.154258
AC079949.1	0.0955985	0.105252	0.13282	0.112293	0.0501363
AC025181.2	0.29024	0.105208	0.0933858	0.0220291	0.0756442
AL596094.1	0.20144	0.104736	0.118661	0.00783603	0.0239905
AC009171.2	0.1841	0.104702	0.144703	0.0692322	-0.0168531
PACERR	0.182634	0.104636	0.139589	0.0789167	0.0729234
PICART1	0.308372	0.104615	0.222351	0.0562853	0.204871
LINC02601	0.175543	0.104571	0.10785	0.0765244	0.0064457
AL352984.1	0.0812719	0.104472	0.0832332	0.118336	0.107462
LINC02335	0.102017	0.104443	0.0974671	0.0917527	0.0344392
AL356515.1	0.180986	0.104428	0.132676	0.110069	0.22597
AL161668.1	0.134096	0.104313	0.0926617	0.0679664	0.0636066
LINC02547	0.12022	0.104248	0.0722706	0.074312	0.198471
AC139769.2	0.105942	0.104161	0.0906584	0.0894041	0.0481823
LINC01526	0.103331	0.104036	0.130268	0.0675621	0.126448
AL031056.1	0.0798017	0.103971	0.0493622	0.0912323	0.231316
AC108868.1	0.121784	0.103672	0.112467	0.0477078	0.0201715
AC027801.3	0.134881	0.103611	0.127372	0.0659052	0.157233
AC027031.2	0.247153	0.103501	0.170747	0.0571232	0.134529
ERVMER61-1	0.0698026	0.103455	0.084962	0.0732822	0.0852564
LINC02461	0.0998305	0.103418	0.11691	0.0971017	0.0494751
LINC01524	0.0862524	0.103008	0.0875074	0.107911	0.0386727
AF165147.1	0.0748854	0.102991	0.19224	0.13568	0.13991
AC079949.2	0.0765729	0.102877	0.144796	0.141361	0.0871459
LINC02565	0.147983	0.102759	0.0771004	0.0653354	0.16533
Z85994.1	0.156377	0.102748	0.0830823	0.0510851	0.177819
AP000233.1	0.0141308	0.102628	0.125203	0.123536	0.055694
C11orf44	0.110718	0.102577	0.0688506	0.0763728	0.142508
AC108865.2	0.184267	0.102501	0.175655	0.072349	0.170621
AC004817.3	0.0922964	0.102397	0.112373	0.112499	0.0373708
LINC01771	0.126587	0.102376	0.170156	0.110058	0.16195
AL008638.1	0.0942792	0.102142	0.0638831	0.0918879	0.04995
LINC00408	0.0938584	0.102081	0.0527039	0.075558	0.117209
LINC00662	0.0660162	0.102045	0.133976	0.166215	0.0578152
AC135178.5	0.319719	0.101958	0.195018	0.00139367	0.0183424
LINC00518	0.110877	0.101921	0.0732466	0.0823916	0.0294615
AL359962.2	0.0900645	0.101778	0.180701	0.156019	0.00886555
AC233280.1	0.334272	0.101683	0.198376	0.0170909	0.096244
LINC01632	0.0790227	0.101548	0.0735145	0.0597439	0.0698641
AP000569.1	0.12033	0.101546	0.119472	0.113695	0.0358825
LINC02076	0.274933	0.101516	0.220764	0.0633496	0.109509
AC025166.1	0.187935	0.101516	0.0790146	0.0404854	0.0210618
APTR	0.142594	0.101432	0.290684	0.198392	-0.129712
AC023115.1	0.0436045	0.101359	0.122	0.158047	0.0701482
AL021153.1	0.113944	0.101316	0.0950698	0.124751	0.121116
FLJ36000	0.110391	0.10119	0.067749	0.0637137	0.0260435
CEP83-DT	0.15863	0.101143	0.128299	0.0863095	0.020535
LINC02595	0.0546737	0.101084	0.0951314	0.119113	0.0949235
LINC00313	0.205592	0.100973	0.151044	0.0610674	0.217482
AL139023.1	0.0802426	0.100917	0.075303	0.0816343	0.0597535
AC131274.1	0.102356	0.100908	0.0798552	0.0481091	0.0578597
AC026254.2	0.205444	0.100882	0.159672	0.0917916	0.0400824
TLX1NB	0.167893	0.100814	0.0721889	0.0304657	0.0609119
LINC01345	0.149167	0.100705	0.0721604	0.0217969	0.117808
AC027288.3	0.0316367	0.100562	0.0757785	0.132369	-0.00400673
BX005019.1	0.0765626	0.100312	0.0886585	0.0885192	0.0132006
AC243960.1	0.224626	0.100221	0.186219	0.00169419	0.204516
AL121782.1	0.316806	0.100039	0.254035	0.0451897	0.12594
AL357054.2	0.0692814	0.0999212	0.0938504	0.0904441	0.110043
LINC01825	0.0722559	0.0999193	0.0953895	0.126867	0.189067
LINC02337	0.108502	0.0998795	0.0963206	0.0901602	0.0687982
AL139035.1	-0.0461075	0.0998597	0.141514	0.209332	0.171508
LINC00327	0.0828167	0.0998056	0.0993126	0.0996387	0.0226434
AC002401.4	0.220115	0.0996377	0.114859	0.0332374	0.210385
LINC02509	0.117265	0.0996268	0.0894585	0.0825831	0.0749056
LINC01611	0.133702	0.099537	0.0655659	0.0952471	0.0915966
AC008667.4	0.10821	0.0995125	0.0640393	0.0391803	0.0726668
KBTBD11-OT1	0.204558	0.0993195	0.199824	0.0710556	0.0759884
FP475955.1	0.0882598	0.0993133	0.0846059	0.110827	0.0785356
AC131532.1	0.10355	0.0990357	0.104787	0.103997	0.0278737
LINC02166	0.335305	0.0989442	0.253061	-0.00111211	-0.0262754
AC021192.1	0.134224	0.0989441	0.118768	0.114443	0.231112
AC138869.3	0.0923541	0.0988466	0.110655	0.0574066	0.0445966
AL136987.1	0.080925	0.0987808	0.093047	0.0965565	0.0124042
AL162399.1	0.0866606	0.0987291	0.12174	0.0798771	0.035768
SNHG9	0.350871	0.0987184	0.118119	-0.0903878	0.011161
AC130415.1	0.0991016	0.0987164	0.101046	0.0932065	0.00512134
AL683887.1	0.0833446	0.0986804	0.0951209	0.0942349	0.0188992
AC136285.1	0.0390889	0.0986739	0.0943308	0.100115	0.0530238
AC098487.1	0.141999	0.0985051	0.103162	0.10339	-0.0282472
AC096711.1	0.134202	0.0982364	0.0956459	0.0570618	0.126789
LINC01202	0.0831197	0.098205	0.0427966	0.0687525	0.105972
LINC01356	0.128573	0.098201	0.134597	0.0593241	0.0458157
AL049775.3	0.0626106	0.0979391	0.00949437	0.0729795	0.096199
AC111149.1	0.0949784	0.0977617	0.104419	0.0878775	0.0156871
AL139158.2	0.10799	0.097736	0.091807	0.110327	0.108565
C10orf91	0.126235	0.0976956	0.0833856	0.0556572	0.0518517
LINC02169	0.13476	0.0976056	0.100121	0.0905948	0.147784
AC073365.1	0.0750936	0.0975954	0.0943751	0.0935318	0.00918123
LINC02407	0.100007	0.0975034	0.0807338	0.0746708	0.110968
AC128709.2	0.11173	0.0973856	0.111355	0.0963064	0.0563529
MIR7-3HG	0.101261	0.0973313	0.0762364	0.0745479	0.0381451
AC022523.1	0.11482	0.0973254	0.0810476	0.0929835	0.0882609
AC243830.1	0.168722	0.0971063	0.0695127	0.0263304	0.0858811
SNHG25	0.264043	0.0970886	0.170701	-0.0134682	0.0376287
AF127936.2	0.159038	0.0969395	0.199086	0.0728602	0.20158
PANCR	0.0918765	0.0968344	0.0747933	0.121571	0.0288756
AL020994.2	0.0730931	0.0967725	0.0845345	0.0944792	0.0959194
LINC02014	0.179746	0.0966465	0.134146	0.10141	0.2039
AC025176.1	0.133922	0.0965011	0.14335	0.0756251	0.0412551
LINC00221	0.0691831	0.0961443	0.0239903	0.0459131	0.0393728
LINC02308	0.113309	0.0960929	0.0308428	0.0763059	0.052114
PCAT5	0.0933012	0.0959259	0.0669516	0.0719623	0.0772099
AC104695.1	0.0680551	0.0959025	0.0508984	0.116823	0.151704
AC005865.1	0.109344	0.0957638	0.168992	0.119264	0.157722
AL137802.2	0.233847	0.095686	0.14323	0.0793086	-0.012617
AC022240.1	0.0771673	0.095628	0.0186082	0.0789459	0.0769859
LINC00626	0.092336	0.0955757	0.0863993	0.0958224	0.0739999
AC136618.1	0.135452	0.0954619	0.113112	0.0646741	0.0398672
LINC01503	0.0983636	0.0954337	0.0422867	0.0541226	0.17145
AL512274.1	0.126178	0.0952949	0.0661622	0.0747522	0.0541701
AC104823.1	0.0730141	0.0952707	0.101812	0.0991896	0.0089412
AC108134.2	0.126042	0.0951826	0.104374	0.0986816	-0.00190756
LINC01050	0.132282	0.0951227	0.0706002	0.0513516	0.103686
AC117402.1	0.0418824	0.095086	0.0543564	0.0733368	0.00346551
LINC02156	0.16927	0.0949676	0.141203	0.0246222	0.109157
AC012574.2	0.0954466	0.09492	0.077413	0.08911	0.043796
LINC01736	0.102739	0.0947701	0.14044	0.0736647	0.116587
AC092783.1	0.0525895	0.0947244	0.0967572	0.101546	0.0268663
AC009292.1	0.102542	0.0945668	0.0687093	0.076553	0.0331482
LINC00346	-0.0182564	0.0945443	0.0424498	0.0663386	0.322054
AC131235.3	0.258713	0.0944292	0.151023	0.0457474	-0.0977888
AL137230.1	0.172237	0.0943716	0.0772674	0.040792	0.00224131
AC026333.4	0.340207	0.0943575	0.240498	-0.0246286	0.0520094
LINC00880	0.125772	0.0942531	0.109512	0.0586932	0.117232
LINC01854	0.0694433	0.0942403	0.0785549	0.0975704	0.0358523
AC004817.2	0.0722832	0.0939715	0.0924253	0.096772	0.0155928
AC110058.1	0.134547	0.0939283	0.0992415	0.0428535	0.133453
LINC01186	0.150732	0.0936989	0.155771	0.0666123	-0.041523
SNHG19	0.194217	0.0936403	0.0800087	-0.0161203	-0.0999093
SMIM25	0.10595	0.0935891	0.0525943	0.0151266	0.157949
AC239585.2	0.0537118	0.0935868	0.0704687	0.101798	0.0194076
AC112695.1	0.105084	0.0934122	0.0678188	0.0930887	0.0682562
AC025277.1	0.118173	0.0932748	0.0631453	0.0640345	0.0416681
AL033504.1	0.0500555	0.0931555	0.0974985	0.105531	0.0196581
LINC01303	0.170673	0.0930688	0.060894	0.0495723	0.189131
AF064860.2	0.107494	0.0929197	0.115844	0.157619	0.314146
AC020910.4	0.348474	0.0929089	0.136397	-0.0153185	-0.015319
AC099342.1	0.0900505	0.0926593	0.183342	0.125152	0.0853026
LINC02257	0.0649893	0.0925798	0.0488096	0.0980644	0.130877
AC008083.2	0.105454	0.0925749	0.138441	0.0552369	0.131042
LINC02449	0.213931	0.0925048	0.293729	0.158114	0.16057
AC011586.2	0.0946197	0.0923747	0.0534634	0.0973871	0.153663
AL583722.1	0.131289	0.0923291	0.109743	0.10721	0.0998178
U95743.1	0.055765	0.0922955	0.125276	0.122659	-0.0140842
AC100807.1	0.0679214	0.0922758	0.0919162	0.0897434	0.0721121
AL133279.3	0.107815	0.0920015	0.0974014	0.117086	0.139947
AC080013.6	0.27827	0.0919477	0.0867433	-0.0551712	0.0762749
AL355338.1	0.271649	0.0918915	0.149096	0.0273851	0.00618321
LINC02387	0.087309	0.0918491	0.0723085	0.0832895	0.0158611
AC007923.1	0.0863802	0.0916956	0.0784162	0.0765455	0.134496
AC107982.3	0.0907864	0.0915614	0.160027	0.123344	0.0725293
DKFZp779M0652	0.176749	0.0914819	0.0133803	-0.0284322	-0.0783803
LINC00922	0.0180067	0.0914701	0.0664503	0.110044	0.0899852
LINC01647	0.109505	0.0913034	0.0645445	0.0648533	0.0396568
AC073359.1	0.148054	0.0912932	0.136571	0.0768354	0.119023
AC006058.2	0.152048	0.0912722	0.0758569	0.0628844	0.0944937
VENTXP1	0.0785428	0.0909635	0.0804613	0.0863165	0.061451
LINC01947	0.0775572	0.0909394	0.0882637	0.0739788	0.0223277
AC009271.1	0.062069	0.0907077	0.0744023	0.109069	0.12665
AC026320.1	0.0746962	0.0904461	0.0841361	0.0914338	0.00834779
AC010983.1	0.0720234	0.0901953	0.0861112	0.092482	0.0149971
AC004816.1	0.142188	0.0901332	0.0702383	0.0758578	0.0226762
Z98747.1	0.0582107	0.0901122	0.0561923	0.0794635	0.0235128
CR392039.3	0.103251	0.0900213	0.0844074	0.0657117	0.0557337
AC020551.1	0.0664761	0.0900129	0.0622006	0.101028	0.0608591
AF015262.1	0.0753375	0.090005	0.0835348	0.0933511	0.0396897
AC136944.4	0.0729361	0.0898311	0.0933134	0.0777511	0.0373268
AC107419.1	0.0762954	0.0897787	0.0852876	0.0978741	0.0866787
LINC01410	0.197143	0.089731	0.168251	0.0272723	0.140995
LINC02247	0.13039	0.089663	-0.0144666	0.0527466	0.00918421
DLX2-DT	0.0788927	0.0895649	0.0596051	0.0903494	0.0432375
AL512604.3	0.179824	0.0895576	0.0551117	0.0301361	-0.113072
AC005256.1	0.126972	0.0895362	0.0616428	0.0264541	0.155687
LINC01370	0.0674569	0.0894606	0.0925419	0.0919809	0.0105931
LINC02397	0.0879709	0.0893316	0.103702	0.0601715	0.188264
LINC01743	0.0759187	0.0892834	0.109582	0.102272	0.00939796
LINC01124	0.187413	0.0891894	0.0807973	0.0565104	0.138065
AC060834.2	0.0673396	0.0890525	0.08968	0.0929128	0.0110504
AC110491.1	0.0564772	0.088885	0.11929	0.148711	0.22722
AL137796.1	0.0471281	0.088867	0.120798	0.122084	0.013679
LINC01664	0.104369	0.0887397	0.0969514	0.0636983	0.0488999
AC108112.1	0.237429	0.0887297	0.142441	0.0356048	0.144322
AL133153.2	0.1863	0.0886667	0.150877	0.082832	0.0373011
AC063962.1	0.206595	0.0886305	0.147391	0.0365038	0.124241
SAMMSON	0.0977084	0.0885516	0.100181	0.0703671	0.121791
AC008517.1	0.111792	0.0882828	0.0569533	0.0981216	0.0916428
AC079466.1	0.116661	0.0882799	0.144968	0.095544	0.116835
AC090993.1	0.083429	0.088132	0.0592786	0.0615205	0.155668
AC097518.1	0.195516	0.0881106	0.130263	0.0405451	0.0473817
AC096577.1	-0.00105981	0.0880171	0.0915525	0.0930725	-0.0885883
LINC00705	0.118252	0.0879014	0.121354	0.0751571	0.103495
LINC01351	0.13173	0.087865	0.0827772	0.0440569	0.0655344
LINC01191	0.256713	0.0876499	0.0649377	-0.0184824	0.197137
AC004704.1	0.0703161	0.0875603	0.0799827	0.0800075	0.0686175
BARX1-DT	0.0894834	0.0875466	0.0431403	0.0665984	0.0593357
AC104663.1	0.0666668	0.0875133	0.0903295	0.0951829	0.00195936
AC009137.1	-0.00810264	0.0874325	0.0933972	0.1138	0.0104426
AC009518.1	0.154012	0.0873906	0.112369	0.0663854	0.130861
AL133419.1	0.0854399	0.0873756	0.0896381	0.0789808	0.0197985
AP001999.1	0.0827581	0.0871592	0.00195861	0.0892022	0.101541
AC004009.1	0.0970132	0.0871513	0.0974497	0.0731498	0.0358828
AC104831.1	0.223149	0.0871107	0.21559	0.0805992	0.0950942
AC002470.1	0.291489	0.0871056	0.116655	-0.00361859	-0.10088
AL160290.2	0.188288	0.0870911	0.18111	0.076793	0.142926
C1orf140	0.093402	0.0870255	0.043822	0.0585421	0.179442
AL157414.1	0.102656	0.0869942	0.0354844	0.0482086	0.0683966
AC007091.1	0.0619223	0.0869155	0.0814323	0.0951434	-0.00277531
AC007249.2	0.25891	0.0868849	0.222168	0.0394561	-0.0152258
AC025244.1	0.0674146	0.0868779	0.0874781	0.0861503	0.0086033
LINC02130	0.167421	0.0868046	0.0689615	0.0151383	0.142237
AC096734.1	0.124479	0.0867732	0.0836289	0.0333532	0.113273
CASC18	0.128824	0.0867536	0.0813406	0.031447	0.112608
TTLL11-IT1	0.0398197	0.086709	0.0942286	0.0976129	0.0602171
AC024559.1	0.0931243	0.0866674	0.12973	0.095074	0.114075
AC011374.2	0.27753	0.0866525	0.108978	-0.0783743	0.0593288
AC104777.1	0.128208	0.0865945	0.107973	0.0785283	0.201095
LINC01116	0.00188308	0.0865139	0.0985483	0.156473	0.0502304
AC087672.1	0.0191263	0.0865046	0.0995682	0.106144	0.122321
AL121580.1	0.0516187	0.086495	0.083509	0.0890382	0.0854069
AL136964.1	0.0800812	0.0864663	0.068284	0.061641	0.0400658
AC020928.1	0.111533	0.0864627	0.0387792	0.03571	0.0252429
LINC00877	0.19066	0.086379	0.126045	0.0300858	0.200635
LINC02327	0.0841727	0.0863697	0.0734759	0.0742445	0.0183307
AC006148.2	0.137281	0.0862859	0.0873258	0.107862	0.135917
AP003730.2	0.0747107	0.0862064	0.0890633	0.0849784	0.0072988
AC090283.1	0.130642	0.0862	0.0759875	0.0202358	0.10778
AC104695.2	0.248359	0.0860615	0.100293	0.00758821	0.200863
LINC01971	0.159596	0.0860078	0.0841938	0.0144072	0.0597851
LINC02404	0.0843497	0.0859918	0.0404299	0.0617744	0.0594812
AL359378.1	0.058274	0.0859848	0.074471	0.0785443	0.0816486
LINC00240	0.141813	0.08584	0.204391	0.0858689	0.0955395
LINC02126	0.102678	0.0856129	0.0878476	0.0831681	0.0961236
LINC02501	0.119362	0.0855925	0.0760256	0.0461523	0.119028
AL513348.1	0.0866198	0.0855193	0.0856986	0.0607147	-0.0163461
AC026355.2	0.0904924	0.0854869	0.0592171	0.127685	0.143994
PURPL	0.0014287	0.0854705	0.119114	0.112697	0.0979954
AC016710.1	0.0642268	0.0853046	0.0262373	0.0373543	0.0412361
AC015818.2	0.209055	0.0852486	0.113194	0.0294596	0.127682
AC099509.1	0.184978	0.0852056	0.0653393	0.074695	0.223868
AC233263.6	0.157426	0.085164	0.161035	0.0659763	0.122246
LINC00536	0.153425	0.0850687	0.108822	0.0601178	0.0915668
SMILR	0.117141	0.0850653	0.0241871	0.0732767	0.205151
LINC02142	0.144443	0.0849267	0.133519	0.0636194	-0.0182726
LINC01465	0.11197	0.0848071	0.0682564	0.0769013	0.127737
LINC01346	0.0818119	0.0847972	0.0453995	0.0279359	0.0441015
MIR4422HG	0.0329972	0.0847915	0.137681	0.085793	0.0354728
AC009093.1	0.0705925	0.0845808	0.0594391	0.0299422	0.159293
LINC01918	0.086586	0.0844155	0.0620439	0.0636136	0.0272631
LINC01033	0.146458	0.0844152	0.0739217	0.00528863	0.0346347
AL118508.1	0.115599	0.0843798	0.115422	0.0443318	0.0948256
AC010163.2	0.0155423	0.0842705	0.0702831	0.0887564	0.0446293
AC069277.1	0.0479746	0.0841741	0.072958	0.084295	0.0183519
AC108136.1	0.175471	0.0841282	0.0863119	0.0477947	0.141187
AC007786.2	0.217192	0.0839857	0.137238	0.00760212	0.0417224
LINC02544	0.0555974	0.0839484	0.00241878	0.056553	0.125653
LINC01995	0.05876	0.0839287	0.0428092	0.0759025	0.0817213
LINC01134	0.137078	0.0837786	0.233577	0.094088	0.0454804
LINC01095	0.104298	0.0836729	0.063004	0.0532402	0.0532265
AL512310.9	0.0905305	0.0836217	0.0982102	0.0910102	0.0444201
AL049794.2	0.160266	0.0834785	0.143449	0.0534988	0.104417
Z82249.1	0.148891	0.083467	0.0403788	0.0262164	0.0940803
C5orf66-AS1	0.0827681	0.0834498	0.0778233	0.0889595	0.0767812
AC122694.1	0.0777176	0.0833939	0.0602257	0.0937209	0.0878539
AL133279.2	0.0331162	0.0833317	0.0771458	0.0988916	0.102201
AC003092.1	0.0622774	0.0833051	0.0389062	0.0826723	0.128418
LINC00520	0.0793479	0.0831593	0.0553371	0.0597876	0.0837851
AL592071.1	0.126286	0.0831582	0.0854362	0.0592932	0.0391157
AC113418.1	0.0836461	0.0831495	0.0468081	0.0718768	0.0542648
AL078604.2	0.19726	0.0829793	0.188513	0.0215845	0.180186
SMCR2	0.275983	0.0827477	0.156844	-0.00315826	0.109313
LINC01851	0.10098	0.0827394	0.0697148	0.0990035	0.0791841
LINC01723	0.108849	0.0827273	0.107491	0.0864193	0.0279612
AL445647.1	0.0617158	0.0824859	0.153871	0.0855292	-0.00302202
AC084809.2	0.194848	0.0824767	0.0574565	-0.0104927	0.111322
TPRG1-AS1	-0.0354314	0.0824612	0.155157	0.219144	0.0727282
AC091808.1	0.0933103	0.0824587	0.00767883	0.000732573	0.239187
AC073429.2	0.0793264	0.0822118	0.096752	0.112452	0.162489
AC106738.2	0.0431376	0.0821763	0.0771918	0.123809	0.0925423
AC024084.1	-0.031883	0.0818733	0.114174	0.151389	0.143179
LINC00561	0.079342	0.081693	0.061509	0.0649299	0.0296901
AP000221.1	0.0606213	0.0816562	0.080145	0.0612828	0.10605
AL121761.1	0.22565	0.0815515	0.142612	0.0928138	-0.0157588
LINC01080	0.0786178	0.0815015	0.0462066	0.0949388	0.0864101
AC106895.1	0.0856187	0.0814641	0.0723731	0.0944962	0.129557
LINC02321	0.104215	0.0813864	0.0973253	0.0700641	0.0321467
AL513123.1	0.0548618	0.0813446	0.0441783	0.098538	0.131184
AC068707.1	0.0863868	0.0812248	0.0526503	0.0496416	0.120065
LINC02492	0.105897	0.081218	0.0224394	0.108455	0.227809
AL355001.2	0.257678	0.0812	-0.0342229	-0.0529885	-0.110707
AC090023.1	0.0871016	0.0811938	0.072306	0.0891178	0.126409
AP000820.1	0.0263411	0.0811712	0.0434198	0.0817081	0.131036
AC015712.1	0.253264	0.0811353	0.23702	0.0746052	-0.00375788
FP671120.1	0.121289	0.0811106	0.220854	0.119156	0.0663922
LINC01781	0.125934	0.0810795	0.071779	0.0416651	-0.00318357
AC017076.1	0.0701607	0.0810792	0.0245045	0.0277338	0.0517073
AC004816.2	0.0982572	0.0810729	0.0780181	0.0640365	-0.0667151
AC006449.6	0.380903	0.0810726	0.11896	-0.071346	-0.0503074
AC128709.3	0.0998025	0.0810683	0.0869624	0.0901855	0.0851934
AL138885.2	0.15882	0.0810616	0.061049	0.0529086	0.18773
AC108751.4	0.0851253	0.0810575	0.0628321	0.083452	0.115563
CH17-340M24.3	0.197653	0.081004	0.0693732	-0.0398193	-0.0708308
AL354754.1	0.0105262	0.0809321	0.130739	0.111778	0.0141819
LINC00700	0.110327	0.0807253	0.0563601	0.0545667	0.0938716
LINC00355	0.0504015	0.0806961	0.0664676	0.0888645	0.00236598
LINC00467	0.196467	0.0806478	0.280533	0.139628	-0.0496619
LINC00628	0.0655229	0.0805259	0.162187	0.0983284	-0.00842386
AC124067.4	0.128796	0.0805154	0.0527484	0.088645	0.161343
LINC01832	-0.0217941	0.0805022	0.112673	0.143191	0.0941099
AC005186.1	0.170195	0.0804928	0.109917	-0.0108116	-0.0042619
LINC01335	0.0699718	0.0804804	0.06474	0.0354653	0.116544
AC096759.2	0.0670997	0.0803406	0.0988715	0.0804561	0.0316572
AC068473.4	0.061853	0.0802213	0.0551042	0.076442	0.0518799
FP236315.1	0.0974943	0.0801752	0.0742621	0.1142	0.0976864
AL158828.1	0.0788564	0.080058	0.0546484	0.0443089	0.0271608
AL358613.2	0.16858	0.0800229	0.0847946	0.0368847	0.05793
LINC02008	0.0875128	0.0799366	0.0770117	0.0750108	-0.018271
LINC01701	0.106087	0.0799152	0.0756281	0.0853123	0.104523
AL590004.3	0.0397009	0.0798845	0.134015	0.147161	0.0902914
LINC02422	0.209607	0.0798831	0.17292	-0.0321948	0.191107
AC015819.1	0.142085	0.0798626	0.00158223	-0.111206	0.154258
MEG8	0.0483711	0.0797476	0.0590931	0.0715098	-0.00138554
LINC02056	-0.00714368	0.0797465	0.112067	0.194724	0.0927999
Z83851.1	0.172329	0.0797258	0.136046	0.0314779	0.0166863
AC023796.1	0.124598	0.0796818	0.0368032	0.0468629	0.10106
BX546450.1	0.189748	0.0795273	0.120216	0.00190398	0.128615
LINC00882	0.0666709	0.0793815	0.128209	0.116262	-0.0113092
Z97192.2	0.0847544	0.0792474	0.0821931	0.0507006	0.0906346
AC008175.1	0.0703836	0.0791728	0.105579	0.104353	0.112867
LINC01692	0.00396191	0.0791027	0.0895505	0.106462	0.0170937
AL391095.2	0.215462	0.0790272	0.161861	0.0693787	0.187659
AC018558.2	0.103952	0.0789641	0.0718393	0.0532567	0.0518026
LINC02205	0.0409921	0.0789131	0.058598	0.0780964	0.0495393
AC018845.1	0.112685	0.0787781	0.149431	0.119456	0.0763251
AC064807.2	0.149501	0.0787189	0.0324542	0.0491321	-0.115039
LINC01829	0.147095	0.078567	0.129208	0.0585529	0.0653248
AC090227.2	0.0847753	0.078487	0.0700281	0.0667668	0.0509472
LINC02065	0.0978974	0.0784399	0.104316	0.0764988	0.0878029
AC090358.1	0.0719076	0.0783987	0.0010405	0.0256336	0.051163
FAM66E	0.0841015	0.0783844	0.0609499	0.0930561	0.0542247
AC092490.1	0.0828928	0.0783368	0.077236	0.0805429	0.0101657
AC022915.3	0.122599	0.078325	0.0966354	0.0824073	0.11867
AC087623.2	0.256911	0.0782887	0.0983248	-0.0503196	-0.0423373
AC022164.1	0.112358	0.0782731	0.03345	0.040229	0.137536
AC010980.2	0.123414	0.0782139	0.113052	0.0998332	0.224709
LINC02549	0.0643804	0.0781318	0.06263	0.135077	0.112008
AC137767.1	0.392314	0.0779212	0.232743	-0.0169988	0.074718
AC132807.1	0.0803287	0.0777895	0.0362603	0.044819	0.0276291
AC006058.3	0.158919	0.0775849	0.054229	0.0607172	0.061307
AP002833.1	0.125137	0.0775847	0.0625622	-0.00448178	0.111862
LINC01915	0.0449942	0.07758	0.0732399	0.0836945	0.00524753
AL139286.2	0.255634	0.077569	0.280646	0.0576023	0.107185
FP325330.3	0.0884273	0.0773716	0.0597871	0.0567491	0.093513
SNHG4	0.200093	0.0773454	0.323423	0.0939854	0.170398
AC022140.1	0.0948203	0.077322	0.0561214	0.0405007	0.0664407
AC097491.1	0.0963476	0.0771418	0.0354853	0.0484272	0.0741424
AL161431.1	0.0892743	0.0771212	0.114923	0.0979548	0.132864
SIRLNT	0.0552621	0.076924	0.021198	0.0380826	0.0654031
AP001476.3	0.0892104	0.076869	0.0478265	0.0694709	0.0892111
AL513314.1	0.0469184	0.0768604	0.114466	0.134962	0.0866309
AC005008.2	0.0644323	0.0768556	0.0690456	0.097487	0.0358318
AL589182.1	0.0780875	0.07683	0.0163859	0.0333849	0.0921198
LINC02528	0.0296535	0.0768255	0.107013	0.057855	0.0549039
AL132819.1	0.09118	0.0767351	0.0280854	0.0612147	0.0790847
AC012213.4	0.207278	0.0766684	0.0946136	0.0516684	0.0578964
AC092431.1	0.0313729	0.0765354	0.133759	0.133078	-0.0835184
AC008060.3	0.0452943	0.0764043	0.0849679	0.114102	0.110379
AC027701.1	0.102763	0.0763631	0.085243	0.0538861	0.0607011
AL355922.4	0.16068	0.07627	0.0921178	0.0787032	0.0933956
AC011445.2	0.191889	0.0762648	0.0853869	-0.0399399	-0.0469827
AC010486.1	0.0788662	0.0762307	0.0109642	0.0348772	0.0719811
LINC01750	0.13404	0.076145	0.0619316	0.0402446	0.100187
AC018697.1	0.0781582	0.0761092	0.0591496	0.0602216	-0.0189202
LINC02163	0.0402599	0.0760875	0.0708036	0.103992	0.0868376
LINC02526	0.166803	0.0760484	0.201279	0.0689634	0.143267
AL133467.1	0.149893	0.0759015	0.0563661	-0.00741136	0.195171
AL080313.2	0.0627348	0.0756648	0.0820918	0.079464	0.0484093
CASC11	0.0903293	0.0756435	0.0658565	0.0575059	0.0220062
AC084026.2	0.0643641	0.075562	0.0606315	0.0816572	0.0502167
AC079362.1	0.0562152	0.0755168	0.0696084	0.0828517	-0.024927
FLJ20021	0.234916	0.0753169	-0.00267449	-0.0764249	-0.196865
AC092265.1	0.151483	0.0752817	0.0439261	0.0469226	0.120608
Z98257.1	0.169356	0.0751905	0.102117	0.031095	0.0828106
Z97198.1	-0.00738373	0.0750099	0.0911979	0.121215	0.0196825
AC021439.1	0.141259	0.074989	0.0633798	0.0292766	0.077163
AL354824.2	0.0540291	0.0749323	0.103412	0.137244	0.164351
AC106028.5	0.116973	0.0749219	0.106794	0.0987536	0.0441679
AC012574.1	0.0727875	0.0749001	0.10028	0.0735525	0.0181586
LINC00461	0.0135919	0.0748225	0.00254146	0.0809363	0.0565478
LINC01824	0.0955723	0.0747065	0.109048	0.0523881	0.0168599
AP002991.1	0.0389548	0.0745907	0.0929235	0.160328	0.19541
AC010487.2	0.172731	0.0745661	0.159356	0.0107391	0.053319
SPATA3-AS1	0.116258	0.074551	0.091297	0.0730744	0.0496704
AC245100.1	0.198559	0.0744391	0.107796	0.0203438	0.169256
LINC02383	0.0494255	0.0743812	0.0293146	0.0385616	0.0279142
LINC01580	0.0828942	0.074337	0.00703739	0.0215195	0.0419809
TRBV11-2	0.0612867	0.0743319	0.0465359	0.0131839	0.0444408
AC009498.1	0.0757318	0.073918	0.0430281	0.065613	0.15673
LINC00305	0.0408026	0.0739132	0.0541036	0.0456023	0.0895164
AC117498.2	0.204302	0.0738413	0.0318875	0.0151545	0.0709597
LINC00278	-0.0343207	0.073821	0.0805141	0.153847	0.0878429
LINC01872	0.170249	0.0737422	0.0772648	0.0450443	0.176517
LINC02269	0.106403	0.0736709	0.0766453	0.0749619	0.163373
LINC02324	0.0814166	0.073549	0.0664741	0.0780125	0.064623
AC092818.1	0.132278	0.0735356	0.0898555	0.0566006	0.123997
AL050402.1	0.0661276	0.0735074	0.0352018	0.0781656	0.0560613
AC091806.1	0.0732228	0.073434	0.0391627	0.0495583	0.0843795
AC010624.2	0.16821	0.0733687	-0.00180803	0.0103595	0.135173
AC078850.1	0.0598543	0.0733611	0.0867854	0.0603405	0.106035
AL132655.3	0.112163	0.0733539	0.0962944	0.0538721	0.0835513
AC026367.1	0.231727	0.0733102	0.135953	0.0117026	-0.0603645
AC079031.2	0.137314	0.0733032	0.145625	0.0618432	0.0632591
AC008972.2	0.014921	0.0732021	0.102489	0.0866507	0.229708
Z97205.1	0.0784529	0.0730975	0.0107693	0.0208548	0.0874931
AC006076.1	0.122324	0.0730247	0.0146293	0.0293072	0.120816
AC007344.1	0.115924	0.0729933	0.0911039	0.0501615	0.115773
AL133232.1	0.0785292	0.0729402	0.030985	0.0591181	0.0496807
SNHG8	0.0873576	0.0727881	0.032014	0.0795117	-0.190295
AC140912.1	0.0681861	0.0727822	0.0688647	0.0719702	0.0108571
OVAAL	0.0520543	0.0727785	0.0649092	0.065919	-0.00364619
LINC01098	0.0775288	0.0727432	0.0773333	0.0714301	0.0697158
AL033384.1	0.0407536	0.0726561	0.0679039	0.158377	0.147671
LINC00398	0.133	0.0725954	0.101024	0.133783	0.142539
LINC01093	0.193163	0.0725796	0.0689004	0.00362057	0.222909
LINC01438	0.0541112	0.0725546	0.0755178	0.0756178	0.0223495
AC009531.1	0.0879743	0.0721629	0.0706182	0.0627865	0.0546098
AC015712.4	0.171056	0.0720928	0.0991034	0.0641109	-0.00211664
AC063923.2	0.126499	0.0720697	0.0412215	0.0322551	0.117272
AC023906.2	0.0888256	0.0720542	0.0769907	0.0617855	0.0621949
LINC01429	0.0622333	0.0718702	0.0585201	0.0614582	-0.0184349
AC025465.2	0.0189295	0.0718517	0.0635747	0.0753201	0.0620665
AC134312.6	0.153321	0.0717633	0.0336202	0.022515	0.0745085
AC004080.2	0.204064	0.07171	0.0473448	0.0311342	0.173507
LINC02362	0.173691	0.0715374	0.106538	-0.00207553	0.187781
LINC01884	0.078005	0.0715028	0.0412648	0.057574	0.0214023
AP005273.1	0.0723794	0.0714304	0.0895426	0.0525793	0.0732533
LINC02598	0.109328	0.0714281	0.092354	0.0508475	0.0195752
LINC01500	0.0363903	0.0713567	0.0269114	0.0786126	0.0824532
LIVAR	0.0627388	0.0713279	0.122819	0.126761	0.0800407
LINC02307	0.0874215	0.0713253	0.0194891	0.035123	0.0317378
CR769775.2	0.0461931	0.0712208	0.0631779	0.0539152	0.0405736
AC090921.1	0.165962	0.0711902	0.151347	0.0215812	0.113316
AP000233.2	-0.0216451	0.0711877	0.0832729	0.0977941	0.0357493
AL445531.1	0.0939271	0.0711848	0.0854423	0.0895252	0.146334
LINC00604	0.147142	0.0711819	0.0665897	0.055087	0.065641
CU634019.1	0.0233441	0.0710502	0.0249235	0.0781951	0.022336
AL590095.1	0.105446	0.0710305	0.0241406	0.0138135	0.0818663
AC114912.1	0.0992279	0.0709963	0.136849	0.0660818	0.118787
AC021594.2	0.115727	0.0709232	0.0706776	0.0499479	0.0722117
SNHG18	0.196069	0.0709185	0.131682	0.0381056	-0.156363
AC005050.1	0.0655349	0.0708143	0.0986089	0.0914529	0.0727012
ERVK-28	0.0555088	0.0707733	0.124113	0.110433	-0.0358153
GAS1RR	0.0261787	0.0706881	0.0041687	0.0664051	0.0125931
LINC01785	0.0689192	0.0706826	-0.0437333	0.0598685	-0.0381232
C11orf72	0.108148	0.0706481	0.14225	0.119157	-0.0586203
AP001610.2	0.101041	0.0706281	0.0278103	0.0597716	0.0780644
AL353747.3	0.0641083	0.070544	0.0822874	0.0449222	0.0654889
AC012150.1	0.0352576	0.0705317	0.158045	0.0881805	0.0661364
AC024884.2	0.102373	0.0704819	0.0703946	0.046255	0.0332191
AL162384.1	0.0920503	0.070384	0.0215871	0.0368226	0.0951013
AL121718.1	0.00516044	0.0703115	0.0953283	0.090874	0.00984056
LINC02016	0.0615782	0.0702775	0.0661433	0.0507952	0.0718808
AC074135.1	0.0244907	0.0701321	0.0335658	0.100292	0.0379997
LINC01877	0.0655383	0.0701076	0.052629	0.0738895	0.0979961
AL031674.1	0.134068	0.0699982	0.0356741	0.0234774	0.0736158
AC015908.2	0.0906364	0.0699686	0.0718371	0.0820868	-0.0509209
AL121872.1	0.0543515	0.0699394	0.00462229	0.053587	0.0937212
LINC01929	0.043592	0.0699161	0.0397566	0.0631437	0.202223
PLUT	0.0563073	0.0698224	0.0458628	0.0734456	0.0109973
LINC01394	0.0838232	0.0697913	0.0931809	0.0554111	0.089061
AP005233.1	0.0340285	0.0697884	0.133156	0.0967742	0.0429113
AC087742.1	0.262309	0.0697644	0.235178	-0.0198891	0.0135272
AC097532.2	0.0950677	0.0696752	0.164423	0.111488	0.0439792
AC048337.1	0.0964914	0.069652	0.0923165	0.057706	0.00462575
LINC02015	0.0526226	0.0696396	0.129219	0.148504	0.229999
AC067956.1	0.121916	0.0696369	0.0316958	0.0235163	0.11405
AC099786.3	0.0371136	0.0695912	0.0228567	0.0351259	0.0312818
LINC01609	0.148483	0.0695431	0.0637116	0.0191857	0.100193
LINC00621	-0.0233194	0.0695333	0.0977079	0.113392	0.03809
LINC01445	-0.000339381	0.0694686	0.0497375	0.0842972	0.0119337
AL954642.1	0.0585301	0.0694058	-0.00527567	0.0581676	0.11338
AC107373.1	0.0904301	0.0693925	0.0681895	0.0681128	0.0280662
AP001476.2	0.120159	0.0693675	0.0994796	0.0523231	0.012813
LINC01475	0.0622607	0.0693352	0.00533654	0.0449732	0.00494615
AC097512.1	-0.000669157	0.0693175	0.118625	0.106819	0.0462711
AC103798.1	0.0830315	0.069314	0.04758	0.0591764	0.0412037
LINC00489	0.0816198	0.0692918	0.0882277	0.0733211	0.0220289
AC079584.1	0.0995489	0.0692353	0.0696144	0.0399588	0.05991
AJ239318.1	0.0366209	0.0691027	0.0193224	0.0503779	0.154786
AC016573.1	0.0301383	0.0690827	0.1368	0.161747	0.168064
LINC01392	0.0155827	0.0689684	0.117754	0.113411	0.027278
AC124067.1	0.044311	0.0689603	0.084463	0.12493	0.0906193
AP003066.1	0.0400082	0.0689483	0.0539403	0.0767313	0.061293
AC004817.1	0.00398948	0.068888	0.0645865	0.099516	0.0232948
SMIM10L2B-AS1	0.120335	0.0688357	0.0400122	0.0217244	0.0376383
AC060765.1	0.0709836	0.0687948	0.0310122	0.0511891	0.120052
LINC01913	0.103191	0.0687268	0.00171903	-0.000121758	0.0935993
AC005482.1	0.0312777	0.0686118	0.027255	0.0775585	0.07133
AC064807.4	0.113698	0.0685706	0.104355	0.0678108	-0.0562001
LINC01726	0.111337	0.0685694	0.120331	0.0303226	0.0509957
AF241725.1	0.096146	0.0681484	0.0280173	0.0168914	0.0541452
AL357558.1	0.0918795	0.068069	0.0178478	0.0288831	0.045364
AL031055.1	0.182535	0.0680526	0.0134934	-0.00690391	0.106703
LINC00524	0.168787	0.0679224	0.0644742	0.0112957	0.142558
AC114810.1	0.169336	0.0679111	0.119254	0.056051	0.112418
LINC02550	0.0554896	0.0676884	-0.0455889	0.00277359	0.0631777
LINC02591	0.053555	0.0676861	0.057664	0.0701816	-0.00166228
C7orf65	0.0527927	0.0676698	0.0565093	0.0771783	0.0141545
AC093281.1	0.00646084	0.0676604	0.0754301	0.108733	0.0693319
AC026461.3	-0.00900842	0.0675304	0.0763786	0.11463	0.0457593
AL451137.1	0.0366977	0.0675018	-0.00836888	0.0575718	0.161435
AL606519.1	0.0628994	0.0673993	0.0290518	0.0536241	0.100678
AC124290.1	0.0445431	0.0672012	0.032682	0.05545	0.0462769
LINC02319	0.0674691	0.0670501	0.0795509	0.0754113	-0.00688358
LINC01572	0.0981271	0.0670006	0.148848	0.0744908	0.0247318
LINC02153	0.0801518	0.0669886	0.124629	0.0286676	0.114996
AC010280.1	0.0515837	0.0669125	0.0841428	0.116497	0.0171848
LINC02273	0.0859319	0.0668057	0.0354546	-0.0287848	0.103826
AC090125.1	0.0454724	0.0667832	0.0324931	0.0590889	0.0206148
LINC01012	0.10651	0.0665596	0.14091	0.0952183	0.0131535
LINC02050	0.0865468	0.0665177	0.0872782	0.0402404	0.083983
AC008109.1	0.0319696	0.0665159	-0.00175128	0.0662099	0.0445657
BX546450.2	0.292601	0.0664262	0.220744	-0.0389118	0.108209
LINC00844	0.121824	0.0663711	0.0507973	0.0900799	0.0457207
LINC00937	0.222705	0.0663616	0.217741	-0.00796024	0.0753999
LINC02555	0.0290412	0.0663102	0.170686	0.137423	0.0585491
SPATA41	0.210146	0.0662301	0.0719496	-0.00480232	0.0537298
LINC01978	0.202969	0.0661647	0.112673	-0.00050384	-0.0940919
AC092440.1	0.0147476	0.0661612	0.0878436	0.113564	0.0319953
AL117190.1	0.0367589	0.066159	0.0572656	0.0651766	0.0121618
LINC00992	0.0184965	0.0660571	0.0837492	0.0746927	-0.00804339
LINC01442	0.0728729	0.0659497	0.0582014	0.0577102	0.06195
AL049536.1	0.0705927	0.0659353	0.0209789	0.0869196	0.108003
AL109924.2	0.021833	0.0659123	0.103597	0.0902303	0.0172803
AC008667.1	0.0356537	0.0659091	0.0916955	0.0957291	-0.00393129
AC004943.3	0.104423	0.0658688	0.125698	0.0645723	0.0599413
AC016831.5	0.0593558	0.0658519	0.0404728	0.0555887	0.043842
AL353764.1	0.231743	0.0658416	0.110365	-0.00937294	0.0582468
AP000943.2	-0.00693106	0.065809	0.108675	0.0969485	0.112249
AC022639.1	0.0575463	0.0657957	0.0525576	0.0595704	0.0160778
AC003084.1	-0.00400244	0.0657496	0.0993404	0.0983573	0.0326301
AC128707.1	0.056421	0.0655983	0.0687236	0.0764095	-0.00583472
LINC02055	0.113456	0.0655808	-0.00505615	0.0254609	0.0182641
AC126365.1	0.100572	0.0655541	0.0814103	0.0598401	0.0638797
FP236383.1	0.0686714	0.0655323	0.0766439	0.0804539	0.0526909
AC110772.1	0.0912218	0.0655289	0.109143	0.0279417	0.183852
AC099567.1	0.132403	0.0655183	0.0295365	0.00647114	0.0433361
LINC02226	0.0283337	0.0654839	0.0555459	0.100909	0.0271397
AC063948.1	0.407313	0.0653498	0.278658	-0.0262102	0.00934974
CR381653.1	0.147411	0.0652927	0.107519	0.0498694	-0.0295774
AL162632.3	0.0576001	0.0652674	0.0952357	0.113608	0.0607583
AC003985.1	0.103556	0.0651898	0.0640567	0.0377812	0.0682735
AC244034.2	0.180614	0.065156	0.197689	0.0328946	0.12781
AC082651.3	0.147704	0.0651477	0.111176	0.0418709	0.183123
AC246787.2	0.116154	0.0651329	0.0616566	0.0179511	0.138275
CCDC26	0.0435558	0.065119	0.0699019	0.050023	0.0939744
LINC01905	0.00757101	0.0650975	0.058075	0.0859268	0.0424481
AC092757.3	0.266055	0.0650923	0.120507	-0.0165376	0.184797
LMO7DN-IT1	0.101921	0.0650657	0.048773	0.0297266	-0.000403761
AL353708.1	0.066375	0.0650652	0.0783338	0.060114	0.000336517
AL358334.2	0.11986	0.0649914	0.0664171	0.0840019	0.0253536
HIF1A-AS1	0.154202	0.0649725	0.0647673	0.0337084	0.206615
AL356056.1	0.216463	0.0649658	0.11712	-0.0193449	0.110911
AL354766.2	0.025642	0.0649388	0.0247648	0.0530865	0.0777202
AC244502.3	-0.0128523	0.0648979	0.0505192	0.0475348	0.0539318
AC007786.3	0.161757	0.064878	0.119846	0.0345367	0.0223251
AP001496.1	0.0426362	0.0648616	0.120072	0.0845116	0.047005
AC008946.1	0.172664	0.0647926	0.0710205	0.0356233	-0.0246895
LINC02587	0.0402724	0.064742	0.0461613	0.0512237	0.020067
FAM138D	0.102508	0.0645134	0.0984324	0.0578237	0.0259975
AC090415.2	0.0718021	0.0644913	0.0221192	-0.0131723	-0.0273346
AC012462.1	0.115215	0.0644792	0.0487574	0.0391953	0.123757
LINC01894	0.0444299	0.0644742	0.0572144	0.0459657	0.0200895
AP000289.1	0.036077	0.064345	0.0575334	0.073472	0.0139855
LINC01256	0.0460918	0.0641281	0.0645032	0.0869984	0.0129658
AC090061.1	0.0486106	0.0640443	0.0707181	0.0818752	-0.00887908
AC024581.1	0.0402034	0.0640283	0.004595	0.0553955	0.0396802
AC116407.2	0.309553	0.0639937	0.253562	0.00887063	0.0390277
PWRN4	0.0922201	0.0639843	0.0673577	0.0513372	0.0852315
AL121658.1	0.30523	0.0639622	0.278316	0.0318689	-0.0413729
LINC02391	0.0339664	0.0639331	0.137074	0.124807	0.198835
AC008632.1	0.0951655	0.0639313	0.169319	0.11931	0.161119
LINC02502	0.0271485	0.0639127	-0.0374199	0.0380016	0.113197
AP000474.1	0.0831439	0.0638737	0.0282109	0.0536842	0.0490327
AL390036.1	0.0532722	0.0638401	0.145067	0.0404997	0.115376
AC010451.1	0.0905506	0.0638123	0.0714112	0.0478765	0.0411038
LINC00433	0.0707449	0.0638084	0.0583599	0.0797758	0.0286304
LINC01728	0.0703412	0.0637627	-0.0157554	0.0248999	0.102802
AC009055.2	0.0908351	0.063743	0.0782443	0.0995169	0.109036
LINC01273	0.192062	0.0637126	0.178906	0.101417	-0.0704327
AL592431.2	0.079913	0.0637005	0.16619	0.104777	0.128379
AC112219.2	0.283194	0.063697	0.219017	0.0167559	0.0333362
AC006012.1	0.235602	0.063662	0.211605	0.0974048	-0.0365476
AL390037.1	0.145027	0.0636527	0.0820001	-0.00653219	0.0401707
LINC00384	0.0929127	0.0636361	0.168752	0.0413831	0.0631118
AP000439.3	0.0608464	0.0634889	0.0803977	0.0768619	0.0759366
AC093766.1	0.015101	0.0634457	0.0630509	0.126774	0.0974355
AL136140.1	0.07146	0.0633691	-0.00183943	0.0219929	0.069045
CU104787.1	0.0865828	0.0633372	-0.0212894	-0.00558867	0.0653027
AC096751.2	0.102437	0.0633176	0.0642263	0.0571862	0.0756313
LINC00560	0.0821261	0.063239	0.0508224	0.0368407	0.0477642
GHET1	0.0240084	0.0632173	0.0625567	0.140486	0.0274414
AL683807.1	0.207987	0.063206	0.213467	0.003384	0.183653
LINC01721	0.0899016	0.0629953	0.0437039	0.0754769	0.142198
AL645634.2	0.128862	0.0629176	0.0979297	0.0604602	0.0645679
AC004828.1	0.0306022	0.0628967	0.142473	0.0535315	0.0693774
AC092590.1	0.100286	0.0628474	0.0877974	0.0712793	0.0324525
AC245088.1	0.0792114	0.0628155	0.104096	0.0263984	0.0341157
AC099518.6	0.180332	0.0628138	-0.0219515	-0.0839928	-0.0359369
AC005014.3	-0.0116276	0.0627802	0.163391	0.19339	0.0649061
LINC01079	0.0953199	0.0627164	0.0260944	0.0280072	0.0254115
LINC02111	0.0804175	0.062699	0.00743357	0.0198156	0.0505086
AC108865.1	0.196234	0.0626635	0.16101	0.0265982	0.228981
AC010634.1	0.0622735	0.0625725	0.0627472	0.0521643	0.0973477
AC113385.1	-0.0373692	0.0625304	0.0853294	0.119401	0.0142422
AC007529.1	0.00880693	0.062463	0.079572	0.0945892	0.0191242
AC129492.2	0.137518	0.0623927	0.00131421	-0.00222298	0.100509
LINC02037	0.0474729	0.0623477	0.0135655	0.0447206	0.0175089
LINC00578	-0.0229159	0.0622952	0.0110825	0.0844457	0.144021
AC022031.1	0.0716505	0.0622773	0.0949433	0.0834972	0.0807258
AC126323.6	0.0730534	0.062176	0.0550285	0.0755634	0.0715892
LINC00847	0.0592135	0.0621715	0.0971554	0.109756	-0.0693125
AL132712.2	0.168433	0.0621539	0.156687	0.0750376	0.0607529
AC092954.1	0.186079	0.0620972	0.147523	0.01563	0.00239752
AL355810.1	0.14811	0.0620575	0.116055	0.0570386	0.144026
AC093702.1	0.190002	0.0620028	0.0528791	-0.0152322	0.0895956
LINC01775	0.0641727	0.0619107	0.0709961	0.0671078	0.0309397
AC016044.1	0.0435745	0.0618583	0.0402972	0.0665753	0.00200072
AC005703.1	0.0762321	0.061854	0.0815546	0.0671251	0.00758919
AC020743.2	0.0964113	0.0618097	0.0928732	0.0386357	0.0508561
AL138720.1	0.068758	0.0617955	0.0611954	0.0377898	0.0202202
LINC01727	0.14196	0.0617573	0.115973	0.00355899	0.0908331
AC245128.3	0.0600107	0.0617302	0.0655659	0.0393254	0.237781
AL133351.2	0.0977438	0.0616215	0.0387727	0.0339002	0.0668985
LINC01224	0.0782625	0.0615806	0.02615	0.0374439	-0.0320071
LINC02298	0.296642	0.0615388	0.159287	-0.00564454	-0.13404
AL353770.3	0.0808772	0.0614875	0.0923361	0.0375046	0.0249964
LINC00565	0.181623	0.0614813	0.0962803	-0.0422797	0.112843
LINC01635	0.108269	0.0614455	0.0368098	0.025086	0.026591
LINC01412	0.0712669	0.0614334	-0.0487281	-0.00952239	0.116866
AC064802.1	0.124239	0.0614161	0.0984599	0.0579426	0.0853732
AC008574.1	0.0963035	0.0613828	0.0528888	0.0468632	0.044135
MIR2052HG	-0.000514001	0.0613458	0.107823	0.0862551	0.0382555
AC090099.4	0.10118	0.0612911	0.0506481	0.0352286	0.0817729
BX640514.1	0.0531448	0.0612777	0.010471	0.0195278	0.0523993
AC139099.3	0.0394362	0.0612742	0.0402728	0.0329464	0.0569858
AL161937.1	0.139697	0.0612707	0.055708	0.0417425	0.123
AC092687.3	0.166906	0.0612527	-0.0473257	-0.0508459	0.0599864
AP001033.1	0.11321	0.0611683	0.0514519	0.0466737	-0.00748012
AC011396.1	0.0570168	0.0611321	0.0616236	0.061982	0.02667
LINC00640	0.096646	0.0608941	0.0905757	0.039374	-0.0115486
AC006455.4	0.06064	0.0608692	0.0571813	0.032715	0.0210663
AC069133.1	0.0606109	0.0608555	0.00894359	0.0461711	0.0807255
AC024597.1	0.140934	0.0608274	0.0578911	0.00309397	0.180417
AC011995.1	0.0140432	0.0607988	0.0347212	0.0414418	0.0285289
CR786580.1	0.0838021	0.0607224	0.0744964	0.0381982	0.0649702
AL137026.1	0.105329	0.0607165	0.0423201	0.0308345	0.201314
AP003469.4	0.271753	0.0606898	0.238872	0.00879012	0.123821
AL355390.1	-0.0274677	0.0606853	0.0704057	0.101008	0.0120302
LINC00540	-0.0237341	0.0606601	0.0444839	0.102044	0.126856
AP005057.1	0.0399308	0.0606175	0.00655565	0.0453599	0.058413
AC084030.1	0.0857379	0.0606055	0.0542874	0.0501733	-0.0146562
AC020928.2	0.163453	0.0605989	0.122788	0.00388761	0.0957599
LINC02599	0.0650331	0.0605928	0.0353571	0.0393622	0.0449379
LINC01764	0.0646967	0.0605358	0.0335988	0.0585133	0.0144692
AC103808.4	0.0212408	0.0604897	0.0828145	0.0795364	0.0211505
AC026782.1	-0.0127319	0.060453	0.0890003	0.0996736	0.0332225
LINC02305	0.0855714	0.0604428	0.0399604	0.0292114	0.0519214
LINC02094	0.17029	0.0602265	0.125604	0.000812055	0.0696061
AC008608.2	0.233087	0.0602161	0.0749251	-0.0557512	-0.227535
AL158071.3	0.161055	0.0602108	0.157061	-0.045132	0.104703
MIR548XHG	0.0478205	0.0602082	0.0516297	0.061698	0.00464082
AC064834.1	0.0524638	0.060111	0.0622506	0.0659134	-0.0172983
AC073578.1	0.0412796	0.0600771	0.0305302	0.034531	0.10019
AC024337.1	0.0230544	0.0600718	0.116423	0.0871977	0.159478
AC016074.1	0.0347749	0.0600181	0.0380089	0.0737142	0.0430201
AL359182.2	0.0576423	0.0600138	0.0726989	0.0555526	-0.0134227
AC016730.1	0.0470378	0.0599963	0.132717	0.0852003	0.0633808
AC078880.5	0.115065	0.0599604	0.0350899	0.0390033	0.165059
AC004080.1	0.165932	0.0596302	0.102571	0.0406449	0.139397
AC104971.3	0.136993	0.0596119	0.0432396	0.0135522	0.117915
LINC00501	0.0920258	0.0595317	0.142004	0.0946803	-0.132234
AC112491.1	0.069196	0.0594798	-0.000866657	0.0154525	-0.0152208
LINC02188	-0.027167	0.0593285	0.11997	0.146648	-0.0335198
AC093909.4	0.00814214	0.0592858	0.072287	0.0895474	0.0134905
LINC00243	0.105609	0.0592852	0.0827207	-0.00531418	0.104976
AP002765.1	0.0463356	0.0592793	0.0382334	0.0578285	0.0862191
AC114316.1	-0.0175577	0.0592479	0.0824207	0.0967423	0.0114327
LINC01005	0.085801	0.0592135	0.040594	0.0399264	0.032243
LINC02004	0.107579	0.0591941	0.103744	0.0445312	-0.0593733
AP003472.1	0.122304	0.0591922	0.053113	0.0306161	0.103058
AC020905.1	0.0969477	0.059174	0.0420329	0.0551353	0.183583
AC013724.1	0.0518731	0.0590364	0.0518908	0.0630617	0.0284985
AL583808.2	0.0471064	0.0590074	0.0849371	0.0921135	-0.00479145
AC012629.1	0.0626495	0.0589104	0.0772666	0.0437582	-0.0408572
AC020704.1	0.0814944	0.0588561	0.0705605	0.0574386	0.0428046
AC008083.3	0.149149	0.0588035	0.0806035	-0.0303675	0.114802
AC144652.1	0.126825	0.0586619	-0.0164184	-0.0083012	-0.0182329
LINC02225	0.0797244	0.0586568	0.0585094	0.045897	0.0769046
AC092131.1	0.0126871	0.0586488	0.0279862	0.0552895	0.0459087
JRKL-AS1	0.0809187	0.0586382	0.0332616	0.0662093	0.0639951
AP002358.1	0.0734964	0.0586128	0.121398	0.0578021	0.109078
AC004930.1	0.0666541	0.0584898	0.0975342	0.0999661	0.0852899
AC091271.1	0.20871	0.058381	0.0694209	0.0196817	-0.107422
AL390760.1	0.185992	0.0583637	0.0934207	0.0106041	0.0957369
ZNF114-AS1	0.139484	0.0583428	0.119376	0.10271	0.147605
AL118523.1	0.0978718	0.0582883	0.101448	0.0543424	0.0274186
AL354824.1	0.114009	0.0581466	0.0651251	0.0694958	0.139915
LINC02561	0.191679	0.0581338	0.16688	0.0630633	0.157579
LINC01506	0.0723453	0.0581254	0.041059	0.0301724	-0.0807671
AP001063.1	0.138507	0.0579929	0.08509	0.00370698	0.159179
AC012236.1	0.17214	0.0579503	0.0794585	-0.0132824	0.169786
AC091043.1	0.110133	0.0579475	-0.000851092	0.000466478	0.0808001
LINC02155	0.0136045	0.0578584	0.050485	0.0474894	0.0462843
AC142086.1	0.0656308	0.0577247	0.0473944	0.0439871	0.0779219
AP000943.1	0.131936	0.0577174	0.184822	0.052793	0.0733589
AC096711.3	0.0377026	0.0576441	0.0406075	0.0551043	0.00819867
AC017002.2	0.0995243	0.0575321	0.0570213	0.0385595	0.0290776
LINC01518	0.0801427	0.0575087	0.0648411	0.0539833	0.071721
LINC01889	0.102494	0.057482	0.0131057	0.0356959	0.0318296
AL024498.1	0.183467	0.0574763	0.187872	0.0434882	0.0193766
AL365204.1	0.0647013	0.0573568	0.0593036	0.0488924	0.0440811
AL445493.2	-0.0415423	0.0573017	0.0618016	0.112622	0.04184
AC087612.1	0.0738157	0.0572443	0.0889357	0.0614373	-0.000847838
AL590666.3	0.126188	0.0572294	0.0694947	0.0170716	-0.0124631
LINC01795	0.0358195	0.0572205	0.0448991	0.0655695	-0.0141728
AL138889.1	0.0613544	0.0571479	0.0347864	0.0572083	0.0446936
AL390786.1	0.094667	0.0571449	0.146766	0.0312344	0.0224261
AC084032.1	-0.000544018	0.0569937	0.102216	0.109058	0.0427077
AC090457.1	0.115404	0.0569875	0.0494405	0.00894454	0.0912598
LINC02551	0.0620477	0.0569754	0.0602795	0.0559743	0.00497296
LINC02140	-0.00870677	0.0569403	0.0626736	0.100819	0.0730065
AC007881.3	0.226753	0.0569235	0.127685	0.0367905	-0.0322508
AC093893.1	0.0615605	0.0568743	0.098924	0.071909	0.0417231
KAZN-AS1	-0.0076871	0.0568693	0.0413329	0.0856918	0.0331556
AC066612.1	0.0149557	0.0568369	0.0389682	0.0772286	-0.0238309
AC139795.3	0.159503	0.0567893	0.12904	-0.00134318	-0.0582922
AL139420.1	0.0794833	0.0566612	0.0508332	0.0920693	0.160895
AC022075.2	0.0629174	0.0566513	-0.0124101	0.028655	0.0760238
AC016968.1	0.0533156	0.0565822	-0.00321052	0.0195989	-0.0221372
AC098680.1	0.0110909	0.0565287	-0.0423432	0.0402858	0.0190021
AC124276.1	0.0489811	0.0563936	0.0579844	0.0688444	0.0447002
LINC02345	0.0397379	0.0563771	0.0468291	0.0636492	0.027819
AC097173.2	0.102998	0.0563653	0.0736319	0.0609328	0.0876008
AC105999.1	0.124458	0.0563404	0.0654984	0.0286392	0.0306675
AC115619.1	0.11376	0.0562453	0.0374366	0.0469724	0.112352
LINC01967	-0.0204005	0.0562072	0.120659	0.121281	0.02478
AC026583.1	0.0857511	0.0561705	0.168364	0.123857	0.105755
AC105393.2	0.0243976	0.0561621	0.117521	0.0594512	0.0332447
LINC01639	0.0392968	0.0561472	0.0405502	0.0587612	0.025307
AL138690.1	0.112405	0.0560601	0.194154	0.121831	0.0625602
LINC00391	0.00605501	0.0560563	0.0807783	0.0847252	0.0211722
AC025048.4	0.0861329	0.0559715	0.0726473	0.0470307	0.00790867
LINC01495	0.141495	0.0559504	0.0696978	0.0246764	0.0439259
AC024132.1	0.125392	0.0558616	0.0569027	0.0289206	0.0831526
AC103855.1	0.11174	0.0556716	0.00499556	0.010309	0.144331
AL008626.1	0.0573404	0.0556442	0.00666269	0.00516888	0.12264
AC008415.1	0.0754526	0.055565	0.0241026	-0.0215497	0.0909669
AL132655.1	-0.015916	0.0555372	0.0636974	0.112414	0.108347
AC092920.1	0.0980248	0.0555092	-0.000173563	0.0105801	0.0268458
AC243829.5	0.116191	0.0555082	0.0261842	0.00937017	-0.024173
AC108037.1	0.0688768	0.0555054	0.129319	0.0740683	0.0140242
AC023490.1	-0.0030688	0.0554695	0.0555467	0.055334	0.00543606
AC010864.1	0.347824	0.0554208	0.262366	-0.022306	0.0157296
AC026304.1	0.249552	0.0554037	0.0554552	-0.0576162	-0.145119
AP002360.1	0.251321	0.0553917	0.079599	-0.03641	-0.147459
AC091987.1	0.0657151	0.055336	-0.00661201	0.0283513	0.038103
LINC01828	0.0304833	0.0553353	0.0831622	0.0894218	0.0385021
AC034229.2	0.0334395	0.0553344	0.105896	0.0767448	0.0434782
AC107973.1	0.0928014	0.0553069	0.00345877	0.0340427	0.047913
AL139412.1	0.115001	0.0552641	0.0660894	0.045167	-0.00912899
AL080317.2	0.0587351	0.055179	0.116618	0.068378	0.0311317
LINC02347	0.109214	0.0551443	0.0344835	0.0476299	0.0804385
AC108066.1	-0.0414885	0.0551405	0.0590543	0.0935403	0.026169
MMP2-AS1	0.154758	0.0551047	0.191788	0.000416656	0.117608
LINC01827	0.105261	0.0550472	0.0667363	0.00859205	0.0430443
AC087379.2	0.0357977	0.0549655	-0.00937917	-0.0156934	-0.126361
LINC01140	0.0660176	0.0549294	0.0185684	0.0960898	0.166622
LINC02184	0.00394833	0.0548658	-0.0189133	0.0412765	0.0429158
AC116609.2	0.0444003	0.0548537	0.0840432	0.071529	0.055402
AC005019.2	0.0315355	0.0548008	0.0264482	0.0655723	0.0306382
AL354984.1	0.092428	0.054771	0.00223362	0.02022	0.0320625
AC012506.4	0.088439	0.0547664	0.123262	0.0717557	0.0964457
AC023824.3	0.110839	0.054762	0.0325522	0.00171185	0.0552002
AC091614.1	0.139455	0.054726	0.07991	0.0337304	0.0718729
AC007114.1	0.249497	0.0547049	0.157751	0.00693792	-0.174546
AC016396.2	0.0751973	0.0546779	-0.0246133	0.00615416	0.0683891
LINC02500	0.118563	0.0546543	0.060278	0.0219704	0.00843379
AC062020.1	0.0519895	0.054626	0.0259529	0.0429898	0.111583
LINC01559	0.0620646	0.0545968	0.100688	0.116665	0.164813
LINC01208	0.103354	0.0544661	0.0445111	0.0203385	0.0682802
AL450313.1	0.0470486	0.0544256	0.0471406	0.0767838	0.0994977
AC025575.2	0.0241276	0.0544117	0.0451009	0.0406849	-0.0192502
LINC00539	0.121663	0.0544014	0.221921	0.0335005	0.0819509
AC103706.1	0.360677	0.0542841	0.155478	-0.0850276	0.107986
AL356056.3	0.0983152	0.0542597	0.0678941	0.0138209	0.0346813
AC114485.1	0.0867344	0.0542403	-0.0225796	-0.00597993	0.0833889
LINC00607	0.139137	0.0541339	0.0629008	0.00874492	0.17399
AC066595.1	0.0617045	0.0541006	0.0692028	0.0427801	0.0257282
AC109349.1	0.103828	0.0540841	0.0636529	0.0569527	0.0601829
AL357873.1	0.044238	0.0540636	-0.00525656	0.0526534	0.0886963
AC139099.2	0.015641	0.0540492	0.0262489	0.0286373	0.081177
LINC01018	0.0535344	0.0540118	-0.00157654	0.0476351	0.0327908
AP000235.1	0.00424081	0.0540057	0.054441	0.0738815	-9.20539e-05
AC095032.2	0.0943705	0.0540055	0.011467	0.0218841	0.074555
LINC01142	0.0441824	0.0539628	0.0352328	0.0352045	0.016187
AC006482.1	0.0694369	0.0539117	0.0293527	0.063399	0.0623281
AC008074.2	0.077321	0.0538751	0.100226	0.0419949	-0.0251039
AC005828.5	0.189489	0.0538451	0.116815	0.0126609	0.116766
AC010722.1	0.00482974	0.0538322	-0.0120194	0.0212529	0.0159547
AC069222.1	0.199888	0.0537766	0.217008	0.0423609	0.0433792
AC113146.1	0.00920147	0.0537479	0.072003	0.088769	0.0154843
AP005264.1	0.0698946	0.0536982	0.0216134	0.0589256	0.0148868
PPP4R1-AS1	0.227268	0.0536604	0.111775	-0.036302	0.0390505
AC007384.1	0.0921223	0.0536569	0.0276341	-0.0256116	0.224216
AC090092.1	0.0744986	0.0536215	0.104492	0.0624746	0.0953442
AP000842.3	0.0611538	0.0535728	0.0543228	0.0304604	0.0290034
AC020595.1	-0.0142706	0.0535356	0.0777753	0.0926929	0.043667
AC022784.1	0.178376	0.0535217	0.158482	0.0195244	-0.0750071
AC092447.5	0.0604984	0.0535125	0.0457803	0.0575792	0.0125558
AC117430.1	0.0601994	0.0534689	-0.0236612	0.0393127	-0.0307355
LINC02295	0.0720496	0.0534043	0.036658	0.0026792	0.158212
AC016773.1	0.413336	0.0533273	0.263477	-0.0836464	0.0735205
AC007876.1	0.118371	0.0532828	0.0546209	0.0216423	0.0875985
AC084082.1	-0.0122599	0.0532826	0.0787482	0.110347	0.0263925
AC004233.4	0.0652458	0.0532533	0.0795628	0.0429657	-0.0269883
AC011525.2	0.0482128	0.053231	0.0386286	0.0782979	0.0506429
AC008736.1	0.254776	0.0531804	-0.00395256	-0.0777543	0.00888618
AC021713.1	0.0734415	0.0530533	0.02226	0.0366956	0.0731692
AC022511.1	-0.00890006	0.0530256	0.0863777	0.0952126	0.0323218
LINC01998	0.046683	0.0530252	0.0324214	0.0419922	-0.000869745
LINC01480	0.196647	0.0529962	0.125446	-0.0324947	0.192927
SPACA6P-AS	0.136764	0.0529871	0.162138	0.0664484	0.0303738
L3MBTL4-AS1	-0.0332493	0.0529319	0.0808323	0.076184	0.117416
AL445471.2	0.0346295	0.0528546	0.0306606	0.0503838	0.0157265
AC018635.2	0.251268	0.052847	0.122085	-0.0154426	0.0794696
AC007423.1	0.0476899	0.0528469	-0.00784477	0.0301739	0.0261688
PWRN1	0.109087	0.0528045	0.0809803	0.015285	0.0915675
LINC02413	0.0678858	0.0527941	0.0885664	0.0530914	0.131277
AL049833.1	0.0714912	0.0527083	0.0313554	0.0454834	0.0349883
AC006288.1	0.0358082	0.0526889	0.0359712	0.0722728	0.0647162
AL592466.1	0.0516333	0.0526718	0.0106453	0.0157076	0.0377701
AC159540.1	0.0713875	0.0525549	0.0359381	0.0405213	-0.0117125
AC090771.2	0.0371927	0.0524578	0.0181356	0.0411672	0.0358607
AC073188.4	0.00952126	0.0524548	0.0239398	0.0509206	-0.0633732
LINC01950	0.0208711	0.0524385	0.0405526	0.0738124	0.139008
AC025465.1	0.06407	0.0523879	0.027148	0.0118687	0.0130488
AC079598.1	0.0422793	0.0523356	0.0481965	0.0733502	0.0306068
AC233266.2	0.188039	0.0523333	0.163857	0.0430046	0.129287
LINC02137	0.143488	0.0522944	0.0197257	0.0437626	0.0544533
BX072579.1	0.0943553	0.0522897	-0.00146292	-0.000105599	0.0450363
AC018953.1	0.0689835	0.0521219	-0.0466978	0.0125897	0.0642565
AC068658.1	0.0286715	0.0520833	0.0675464	0.0527316	0.0868969
AL160291.1	0.153711	0.0520451	0.220191	0.0873013	0.0696127
AC092168.1	0.0566381	0.052028	0.068034	0.0726679	0.0902892
AC244021.1	0.0118383	0.0519927	0.0071617	0.0572279	0.13744
AC090049.1	0.0395121	0.0519554	0.0389164	0.058408	0.0171469
LINC02086	0.0989823	0.0519436	0.030671	0.0614436	0.206745
LINC01800	0.103962	0.0519159	0.0547096	0.00919702	0.117612
LINC02488	0.0112403	0.0519018	0.0323102	0.0704764	0.0739797
AC243972.1	0.104513	0.0518248	0.124677	0.0389673	0.0521887
AL109924.3	0.0075599	0.0517858	0.0718027	0.0755288	0.0167022
AL590705.1	0.275999	0.0517784	0.135048	-0.0301557	-0.00429231
AC069200.1	0.201148	0.0517362	0.10769	-0.0281265	0.0753926
AC087269.1	0.0435246	0.0517361	0.0511549	0.0388664	0.137384
AC073352.1	0.350354	0.0516974	0.215751	-0.0466006	0.0476214
AL731661.1	0.0639034	0.0516188	0.00705673	0.0190031	0.0655473
LINC01242	0.0502062	0.0515995	0.0377848	0.0417273	0.00159221
LINC01350	0.0330432	0.051556	0.0970997	0.0680971	-0.00801862
LINC01686	0.118002	0.0515547	-0.12527	-0.057326	0.0642563
AL355607.2	0.0241745	0.0514902	0.0641179	0.0542931	0.0660077
AC008885.2	-0.00283668	0.0514872	0.0355314	0.0582073	0.0255563
DIRC3-AS1	-0.02451	0.0513921	0.0603944	0.0869401	0.0776515
AC073023.1	-0.00817034	0.0513275	0.0622225	0.0883411	0.0252292
AL139161.1	0.0793771	0.0513042	0.00546081	0.00875412	0.0928914
AC012555.1	-0.0149356	0.0512694	0.119739	0.169759	-0.0435119
AC073176.1	0.0601211	0.051242	0.0137371	0.0295089	0.0121136
AC062028.1	0.0483424	0.0512095	-8.95407e-06	0.041625	0.0325945
AC009478.1	0.0492928	0.0512065	0.0226401	0.0625092	0.0188012
AC135012.3	0.0700082	0.0511747	0.0593269	0.0415128	0.0256887
AL139420.2	0.0873149	0.0511493	0.0330897	0.0833258	0.145268
LINC00336	0.108046	0.0511445	-0.00852781	0.0121006	0.0241481
LINC02442	0.0829816	0.0511388	0.0707017	0.0683163	0.0936145
AL355103.1	0.0566353	0.0511324	-0.00280645	0.0317388	0.0771027
LINC01287	0.0563013	0.0511202	0.00146594	0.0213906	0.0364083
AC112495.1	0.0716586	0.0510487	0.0304056	0.0436349	0.0232122
AL133163.3	0.0421502	0.0510298	0.0166418	0.0459923	0.0157049
AC093292.1	0.0288048	0.0509565	0.0521235	0.0645838	0.0395232
LINC02189	0.0251872	0.0509089	0.0734829	0.0623408	0.00922718
LINC01876	-0.00871813	0.0508966	0.124476	0.0837777	-0.027154
AL158817.1	0.0469844	0.0508796	0.0392153	0.0548733	0.00305282
AC012322.1	0.0509819	0.0508273	0.0106903	0.0386811	0.0272927
AC007336.2	0.166046	0.0507714	0.253893	0.00202184	0.0830292
LINC01608	0.0555601	0.0507372	-0.010295	0.0218967	0.0268726
TTTY19	0.0434072	0.0507202	-0.00720198	0.0137712	-0.0110144
AP005242.3	0.106831	0.0506997	0.0529464	0.0107384	0.0592722
LINC01893	0.00807395	0.050657	0.0714081	0.0758871	0.0162999
LINC02262	0.0385906	0.0506301	0.0450155	0.0579127	0.0180731
AC022778.1	-0.041941	0.0506297	0.0646097	0.100961	0.0211987
AC097065.2	0.152464	0.0505278	0.0412405	-0.0237842	0.176281
FP671120.3	-0.0358618	0.0505175	0.0423138	0.0699152	0.0238829
AC016735.1	0.0658306	0.0504987	0.0324742	0.0242036	-0.0500848
LINC02536	-0.04168	0.0504502	0.0614628	0.110839	0.0136876
AL137026.2	0.0815205	0.0503895	0.0268975	0.0362787	0.114974
AP001117.1	0.0644176	0.0503836	0.0621748	0.0593592	-0.0233268
AC005537.1	0.00879593	0.0503538	0.0861777	0.0945447	0.0515349
AC004014.1	0.0486365	0.0502555	0.0885173	0.0659788	0.0424731
AL031599.1	0.0222119	0.0502107	0.0614501	0.0645777	-0.0136068
AL050403.1	-0.0278718	0.0501908	0.0576947	0.0853535	0.0340771
AC111152.2	0.0994063	0.0501705	0.118244	0.0339814	0.0298346
AC024361.2	0.164079	0.0501287	0.0801764	0.0877435	-0.141699
AL590867.3	0.0621089	0.050117	0.0353288	0.0499231	0.0637543
LINC01250	0.139573	0.04999	0.0928758	0.0240763	0.0903118
AC068672.2	0.121408	0.0499326	0.0309955	0.014433	0.0342213
AC007029.1	0.1018	0.0499139	0.0466691	0.00257465	0.010882
AL645939.4	0.145562	0.0499128	0.175211	0.0175666	0.0935567
LINC02316	-0.0383692	0.0498594	0.0563873	0.102157	0.0350522
AL590483.1	0.0893993	0.0498347	0.050966	0.0276703	-0.000965647
AC114763.1	-0.0400316	0.0498299	0.129235	0.132338	0.0183335
LINC02138	0.115096	0.0497874	0.0409051	0.0281762	0.0412532
AC004012.1	0.0740273	0.0497874	0.0720921	0.0586642	0.018542
LINC00485	0.0173921	0.049745	0.0353776	0.0560086	-0.0236395
NDST1-AS1	0.0541463	0.0497234	0.0374215	0.0457461	0.0645918
AC087258.1	0.000916157	0.0497213	0.0275793	0.0618577	0.0199408
LINC01777	0.0452794	0.0497003	-0.0193616	0.0212015	0.0705011
AC109454.3	0.0776522	0.0496938	-0.016163	0.0127563	0.0454409
AC138932.2	0.060309	0.049639	0.0678114	0.0440393	-0.0271577
LINC01504	-0.00306189	0.0496328	0.169026	0.118846	-0.0100859
AC084149.2	-0.0166941	0.0496159	0.0647064	0.08381	0.00123942
AL158151.4	0.296849	0.0495624	0.164002	-0.0768785	0.146684
AC036222.1	0.131377	0.0495104	0.0241245	-0.00810735	0.0150019
LINC02385	0.0487836	0.0495101	0.0275132	0.0445422	0.00693257
AC005090.1	0.0256725	0.0494945	0.125687	0.0517514	-0.0237147
CLEC12A-AS1	0.021565	0.0494766	0.0500546	0.0664952	0.0181084
AC073195.1	0.350701	0.0494103	0.22785	-0.0222767	0.0282699
AC005224.3	0.0666372	0.0493492	0.0788356	0.00499826	0.0631802
LINC01365	0.0946088	0.0493151	0.0205178	0.0105351	0.0787266
AP005436.3	-0.00646424	0.049302	0.0725134	0.0870041	0.0272131
AC010183.2	0.0936659	0.0492976	0.019741	-0.0121743	-0.0024577
AC114741.1	0.0851937	0.0492384	0.0591581	0.0461619	0.0372159
LINC02272	0.0782522	0.0492328	0.076557	0.0414728	0.00119904
FO393418.1	0.0674898	0.0491689	0.0382296	0.034741	0.006928
AL442224.1	0.098469	0.0491255	-0.0425096	-0.00771518	0.0853471
PTCSC2	0.0612332	0.0490611	0.0221052	0.0309105	0.0100561
AC011990.1	0.066892	0.0490038	0.0627057	0.0240946	0.0829197
LINC02458	0.0411728	0.0489513	0.058111	0.0603208	0.102868
AL451048.1	0.0541749	0.0488709	0.0416953	0.0414547	0.124674
LINC01979	0.060385	0.0488402	0.0610853	0.0563512	-0.0781604
AC103764.1	0.00773022	0.0487861	0.0671959	0.091401	0.0326095
AL355076.2	0.037259	0.0487684	0.0352135	0.0484825	0.0210834
AL441943.1	0.0316242	0.0487658	0.0393066	0.0575826	-0.0115985
AC079610.1	0.0686014	0.0487604	0.141971	0.0831486	-0.0148275
AC069285.1	0.0822379	0.0487335	-0.0049211	-0.00741863	0.0402144
LINC01869	0.267914	0.0487143	0.0859558	-0.0779638	0.0459814
AL161719.1	0.167344	0.048689	0.0556626	0.0600273	0.0240995
LINC00615	0.0437475	0.04868	0.0380565	0.058201	0.0456302
LINC02522	0.0472302	0.048644	0.0579848	0.0669539	0.00726245
AC092376.1	-0.0102636	0.0485918	0.013127	0.0664152	0.0884199
AL360181.4	0.220811	0.0485733	0.157197	-0.0212102	0.0189956
AC135048.3	0.114938	0.0484426	0.00269651	0.00380578	-0.0938603
LINC02424	0.0423757	0.048437	0.0134771	0.027756	0.0115425
AL109610.1	0.0899652	0.0484217	-0.00460329	0.00946881	0.114889
LINC02594	0.0269808	0.0484189	0.00465981	0.0279834	0.0479185
AC079610.3	0.080245	0.0483836	0.0283249	-0.00561761	0.075864
LINC01411	0.055824	0.0483598	0.0267735	0.0384029	0.13961
TTTY21	0.0306807	0.0483526	0.0601566	0.030265	0.0298878
AL109924.1	0.00163581	0.0483516	0.0626057	0.0704838	0.0138075
LINC00534	0.0340532	0.0483396	0.0679201	0.0605622	0.0210539
AC010967.2	0.0312876	0.0482733	-0.00127798	0.0318995	-0.0603069
AC130456.2	0.0795363	0.0482704	0.00221787	0.0288275	0.000975318
SPANXA2-OT1	0.0577126	0.0482054	-0.00125432	-8.42295e-05	0.0918839
AC012462.2	0.0560644	0.0481371	0.0180143	0.0418254	0.0407452
LINC01440	0.041265	0.0481309	0.0546113	0.0487403	0.0326324
AC073911.1	0.0253067	0.0481043	0.125625	0.10501	0.050831
AP005482.1	0.114403	0.0480351	0.0733792	0.0139351	0.0940537
LINC01833	0.0559869	0.0480293	0.0297513	0.036825	0.0333656
AC004221.1	0.165492	0.0480262	0.0492047	-0.0101159	-0.0201112
AC061975.6	0.075332	0.0479842	0.0284872	0.0278178	0.0447417
AC040963.1	0.105357	0.0479693	-0.00832312	0.0184755	0.112515
AL161638.1	0.0105056	0.0479618	-0.00869647	0.00707553	-0.0444287
AC079942.1	0.0752426	0.0479536	-0.0047022	0.0347458	0.0327454
AC090155.1	0.0506143	0.0479433	0.0280665	0.0481046	-0.0167249
AC019211.1	0.0424304	0.0479145	0.022776	0.0482191	0.0107921
AL359851.1	-0.00269936	0.0478687	0.113083	0.112102	0.0768133
LINC01561	0.0738674	0.0478427	-0.0256876	-0.000187023	-0.0952175
AC009411.2	-0.0378128	0.0478367	0.0608199	0.0999867	0.0197979
LINC00261	0.0497447	0.0478282	-0.0148664	0.0171832	0.0320331
AP001979.2	0.109028	0.0478217	0.0237859	0.00501608	0.0541106
AC106871.1	-0.0398412	0.0478152	0.0693795	0.0990405	0.0176919
LINC01451	0.186078	0.047811	0.102003	-0.0170544	0.101269
LINC00917	0.0941681	0.047808	0.0540004	0.0147783	-0.0234326
FAM30A	0.136099	0.0477834	0.064321	0.00284323	0.1448
AC073071.1	0.120491	0.0476781	0.0584592	0.031002	0.0793218
AC005150.1	0.0466904	0.0475814	-0.0177375	0.0142911	0.0350797
AL023881.1	0.0690378	0.0475738	0.0901205	0.0468313	-0.0100007
AC069235.1	0.00300907	0.0475492	0.0703793	0.0879032	0.029608
AL049775.2	0.0445186	0.0475407	0.0456429	0.0541533	-0.0101406
LINC02583	0.00778087	0.0474753	0.0410506	0.0720415	0.00980292
AC087518.1	0.0391797	0.0474327	0.0390345	0.0630141	0.0992646
BMPR1B-DT	0.0520511	0.0473916	0.0160216	0.0279027	-0.0363849
LINC01715	0.0902327	0.0473792	0.0440447	0.0332153	-0.0386985
AC093909.2	0.0273692	0.0473466	0.0759677	0.0674493	0.0192725
AC007938.1	0.0836179	0.0473071	0.0583125	0.0661421	0.0946775
AC010099.4	0.0155936	0.0472813	0.0192354	0.0465735	0.0426258
AC018558.1	0.0712248	0.0472551	-0.00815578	0.0075255	0.0568074
LINC02408	0.0278937	0.0472195	0.0530615	0.0439179	0.117297
AC103987.2	0.00384214	0.0471811	0.0328297	0.0626477	0.045332
AC091013.1	0.0863506	0.0471718	0.0323681	0.0583931	0.0224036
AC026688.2	0.110369	0.04711	0.0863211	0.0222423	0.0219387
AP001527.1	0.0876894	0.0470451	0.0666662	0.0498985	0.136558
AC019257.1	0.242807	0.0470404	0.214224	0.00622238	0.0548471
LINC01377	0.104947	0.0470245	0.0212492	0.0270244	-0.0429206
AC010754.1	0.0906575	0.04698	0.0751066	0.0779835	0.194587
AC008687.3	0.104066	0.0468928	0.0683897	0.0255384	0.0471182
LINC02482	0.229839	0.0468844	-0.00413518	-0.0732378	-0.122606
AL139125.1	0.0260979	0.046848	0.0747563	0.0568856	0.12249
AC099344.1	0.0708458	0.046816	-0.0243123	-0.00154594	0.0238414
C5orf64-AS1	-0.0206713	0.0467328	-0.0269981	0.0998678	0.11417
AL355516.1	0.0532942	0.0466957	0.0249897	0.041175	0.00470266
AC009988.1	0.0460416	0.0465639	0.0256865	0.0394575	0.0241609
AP003174.1	0.0715081	0.0465636	0.0256324	0.0479797	0.0413556
AC136188.1	0.0476351	0.0465517	0.033442	0.063259	0.0305937
AC044784.2	-0.0295134	0.0463973	0.0488133	0.0971505	0.055089
AL022316.1	0.135581	0.0463441	0.170543	0.0285169	0.00712025
LINC02382	0.0770856	0.0462398	0.0243799	0.0323715	-0.0380101
AC010654.1	0.193663	0.0462293	0.090392	-0.0573103	-0.104387
LINC02403	0.0245349	0.0461323	0.0203209	0.0603367	0.0158473
LINC02396	0.0601265	0.0461124	0.0222764	-0.0024444	-0.0481059
AC068408.1	0.0709904	0.0461075	0.0433611	0.0509567	0.0614986
LINC01479	0.200608	0.0461002	0.155248	0.028319	0.0850043
LINC00508	-0.00178699	0.0460894	-0.015608	0.0108319	0.101619
LINC01897	0.0675888	0.0458912	-0.0326253	-0.00437297	0.0417067
LINC00428	0.0209935	0.0458864	0.0472271	0.0384758	0.0462162
HPAT5	0.0315062	0.0458662	0.0276757	0.0515153	-0.00619093
AC099560.1	0.0792103	0.0458601	-0.0184504	0.0170994	0.151229
AC091819.1	0.00784192	0.0458494	0.0661353	0.0728838	0.0137436
AC021351.1	0.0118908	0.0458299	0.0653921	0.0755963	0.0194132
LINC01378	0.0693097	0.0458204	-0.0048462	0.045564	0.0533323
AC099542.2	0.0814004	0.04578	0.0875266	0.0275032	0.0704113
AL137078.1	-0.0292793	0.0457612	0.0410063	0.0534027	-0.0429174
LINC00574	0.0606108	0.0457544	0.0400052	0.0525354	0.0239247
LINC01119	0.109266	0.0457403	-0.0660567	-0.0515956	0.074817
AC087354.1	0.0238488	0.0457	0.0729248	0.0486881	-0.0349905
LINC01491	0.0915659	0.045662	0.011895	0.0283697	0.0674544
LINC-ROR	0.0310587	0.0456304	0.0735889	0.0520816	0.0880829
LINC01091	-0.0118535	0.045625	0.0178153	0.0971088	0.0295774
AL451164.2	0.0506832	0.0456086	0.0550853	0.0542183	0.00874942
AC090833.1	0.0353143	0.0455536	0.0399397	0.0520884	-0.00178401
LINC01763	0.0395799	0.0455509	0.034422	0.0439269	0.00341015
KC6	0.0628472	0.0455439	0.103972	0.0204452	0.0371564
LINC01693	0.0977412	0.0454713	0.0422914	0.0352287	0.0618749
LINC00390	-0.046747	0.0454572	0.107646	0.107335	0.00377014
CYP4A22-AS1	0.187888	0.0454251	0.232797	0.041431	0.0294125
AC092580.2	0.101852	0.0453785	0.0653725	-0.00160183	0.0633662
AL356310.1	0.0683135	0.0453278	0.0506588	0.0739075	0.00549204
AC073370.1	0.156711	0.0453081	0.0782083	0.0139241	0.138132
AC004543.1	0.11947	0.0453076	0.146292	0.0279269	-0.0178715
LINC00350	0.0288193	0.0452911	0.059314	0.0488145	0.00140314
AC027801.1	0.0370711	0.0452838	0.0704473	0.0653935	-0.00787749
Z97200.1	0.0389235	0.0452739	0.0338249	0.0388495	0.00212817
LINC00410	0.0456587	0.0452491	0.0387062	0.0537939	-0.00812101
AL109954.3	0.0951159	0.0452477	0.029947	0.0273775	0.0750748
AL022344.1	0.0712621	0.0451653	0.0534542	0.049847	0.0615441
AC010729.1	0.0695249	0.0451543	0.0644665	0.106491	0.184551
AC007639.1	0.0856547	0.0451265	0.0657713	0.0292355	-0.109979
AL355097.1	-0.0116203	0.045007	0.0937293	0.0981004	0.100767
LINC00664	0.0899738	0.0450015	0.0880836	0.0402422	0.106798
AP001554.1	-0.0303841	0.0449605	0.0612465	0.0913418	0.00722638
PAXIP1-AS1	0.265247	0.0449424	0.200268	0.0515245	-0.19065
CR383656.12	0.0279331	0.0449245	-0.0454574	0.0256892	-0.0741647
AL356108.1	0.0364932	0.0448934	0.056275	0.0654972	0.00951884
AC092436.2	0.114246	0.044856	0.0705608	0.0256154	0.111977
AC091819.2	0.00594129	0.0448127	0.0678173	0.0728396	0.00825125
AC090150.2	0.115818	0.0447765	0.102533	0.0575194	0.0900555
AC068985.1	0.0232162	0.0447657	0.0385378	0.0664926	0.0220324
AC079760.1	-0.063946	0.0446867	0.100634	0.12927	-0.00498699
LINC00362	0.0766008	0.0446452	0.0189599	0.0069046	0.0309238
AL133372.2	0.0278149	0.0446206	0.0249421	0.0487163	-0.00430074
FO680682.1	-0.043788	0.0446166	0.0569802	0.0937483	0.0158053
AC106872.10	0.112862	0.0446101	0.0100127	-0.0104111	0.0627309
AC109630.1	-0.0204549	0.0445696	0.0489789	0.0891017	0.115369
LINC01740	0.0800604	0.0445692	0.0623935	0.00557291	0.0530245
AC126614.1	0.00964924	0.0445333	0.0441905	0.0703924	7.13468e-05
AC023481.1	-0.05201	0.0444869	0.0450098	0.0996497	0.00352056
AL391262.1	0.121293	0.0444482	0.096873	0.0539758	0.0204704
AC009654.1	0.0983245	0.0443436	0.052968	0.0669162	0.122187
AC078788.2	0.0194456	0.0443277	0.0656389	0.0508313	0.0290071
AC068831.6	0.0630406	0.0443252	0.0425129	0.0422377	-0.00288758
AC090138.1	-0.0396162	0.0443191	0.0286392	0.0593675	0.0359794
LINC00898	0.0378346	0.0443143	0.0192388	0.0314139	0.0114568
AP003469.3	0.0502876	0.0443111	0.0496828	0.0529163	0.00763394
AC234771.1	0.0552177	0.0442948	0.0333292	0.0446955	0.0676584
AL023754.1	0.0379399	0.044244	0.0379292	0.0458663	0.0138888
AC008825.1	-0.0346887	0.0441367	0.0380262	0.0600823	0.0220997
AC016598.2	0.0392626	0.0440903	0.0484965	0.0551271	0.107986
AC019117.1	0.0667089	0.0440898	0.108994	0.090661	0.120663
AC010451.3	0.0169185	0.0440787	0.0196467	0.0333433	0.00697012
AL450311.1	0.10528	0.0440402	0.117392	0.0605644	-0.0204413
AL023803.2	0.0666557	0.0440297	0.0314553	0.0200214	0.0123974
AL049594.1	0.0449056	0.0440236	-0.0335579	-0.00652264	0.025794
LINC02428	0.0594243	0.0439999	-0.0129911	0.011202	0.039958
AL354861.2	0.0798536	0.0439891	-0.00159909	-0.0175783	-0.00238941
LINC00337	0.0459042	0.0438256	0.0359521	0.0402867	0.00553668
PTPRD-AS2	0.0653051	0.0438146	0.00513043	-0.00286478	0.0788923
FAM224A	-0.0258134	0.0438082	0.0158786	0.0639014	0.00630536
AL691426.1	0.0501936	0.0437759	0.0798659	0.0803583	0.0663577
LINC01023	0.163258	0.0437044	0.0257196	-0.0783442	-0.167278
LINC02476	0.0239003	0.0436811	0.019647	0.0447703	-0.00981404
C18orf65	0.014289	0.0436049	-0.0792611	0.0641995	0.184043
AC008164.1	0.0764395	0.0435826	0.0479662	0.0202481	0.0811598
AC004869.2	-0.0181263	0.0435628	0.0748468	0.101228	0.0278296
AC103808.2	0.00367257	0.0434683	0.063521	0.0728746	0.0116154
AL157955.2	-0.0488636	0.0434438	0.0577317	0.089892	0.0295867
AC055758.1	0.0396631	0.0433534	0.113886	0.086315	0.176726
LINC02370	0.0257062	0.0432879	-0.00178042	0.0295742	0.102748
AC104435.2	0.0550461	0.0432484	0.0540857	0.0437327	0.00832594
AC091962.1	-0.0409865	0.0432405	0.0432271	0.0792572	0.0267284
LINC01048	0.0241144	0.0432351	-0.0597573	-0.0220008	0.0472386
AC087235.1	0.0117419	0.0432209	0.0413012	0.0531169	0.0313937
AC079070.1	0.0661226	0.0431432	-0.00268723	-0.00530248	0.10732
AC009163.5	0.129486	0.0431404	0.0620444	-0.0231637	0.0252491
AC026904.1	0.00923969	0.0431141	0.0589689	0.0683852	0.0879069
AL031587.4	0.100216	0.0431032	0.0549607	-0.0165172	-0.0221991
AC012377.1	0.0180506	0.043082	0.0470193	0.0815455	-0.018478
AC003005.2	0.019749	0.0430393	0.0331381	0.0469721	-0.00871437
LINC00251	0.0546574	0.0430322	0.0511754	0.0387285	0.0622007
AC022695.3	0.0352008	0.0430291	0.0436636	0.0641615	0.0248521
AL355497.2	0.0804763	0.043025	0.0535718	0.0210557	-0.0273016
LINC02105	0.0325445	0.0430163	0.0493494	0.0558052	0.00413987
AL133279.1	0.0296911	0.0428904	0.0343846	0.0544528	0.027991
CASC6	0.0656449	0.0428449	-0.0144041	0.00439387	0.10846
AC010235.1	0.0222343	0.0428178	0.0509438	0.0425827	0.0830236
AC068722.1	0.0613318	0.0427931	0.013029	0.0316483	0.0287974
LINC00474	0.0545719	0.0427741	0.0142785	0.0446784	0.0644901
AC005736.1	0.0674005	0.0427443	0.0781703	0.0862825	0.0381137
LINC02088	0.105307	0.0427275	-0.0346934	-0.0203189	0.0480254
AC009275.1	0.161731	0.0427191	0.0433397	0.0394231	0.151999
CRAT37	-0.0370339	0.0426032	0.0902204	0.126615	0.0337905
AC073218.2	0.0428423	0.0426016	0.17301	0.1171	0.099969
AC063976.1	0.00743248	0.0425623	0.0763828	0.060333	-0.0227569
AL008638.6	0.050103	0.0425621	0.0384226	0.0424117	0.00509593
AC019155.3	-0.0156328	0.0425447	0.0476468	0.0741861	0.0379682
AC020719.1	0.00807238	0.0424978	0.0353714	0.0725205	-0.011796
LINC01305	0.0357154	0.0424714	0.0377895	0.0474656	-9.19805e-05
LINC01097	0.122108	0.0424677	0.0453192	-0.00480172	0.0369493
AC090340.1	0.0354652	0.042434	0.0081317	0.0397727	0.00145144
AC087516.1	0.0768598	0.0424303	0.0809146	0.0358027	0.0646096
LINC00910	0.0632584	0.0424287	0.149319	0.121665	-0.128168
AC002351.1	0.061035	0.0424151	0.00810844	0.041911	0.0566086
AL008638.4	-0.0270458	0.0424112	0.0648543	0.0705084	0.0380576
AC092718.1	0.0707735	0.0423924	0.132373	0.090473	-0.00280477
AC092807.1	-0.0118283	0.0423554	-0.0118855	0.0291588	-0.00396245
AC112192.1	0.070555	0.0423544	0.0313211	0.0224813	0.0677552
AL138749.1	-0.02187	0.0423481	0.0586374	0.0811664	0.00656609
AC099791.2	0.277517	0.0422944	0.17383	-0.0494905	-0.0160114
AC007450.1	0.0359161	0.0422684	0.0702898	0.0201594	0.0669435
AL049612.1	0.181883	0.0422457	0.0865542	-0.029767	0.0931445
AL358292.1	0.0275795	0.0422014	0.0570308	0.0586804	0.0382478
AL118511.2	-0.00310225	0.0421823	0.00774828	0.0594887	0.0472602
LINC01722	0.051272	0.0421814	0.0508063	0.0499407	0.0088043
AL353052.2	0.11957	0.0421521	0.0761386	0.0247252	0.0486211
AL137027.1	0.0707712	0.0421303	0.0289523	0.0281592	-0.0435946
AC010768.4	0.0321224	0.0421069	0.0519133	0.0887695	0.0555454
AC005999.1	0.0222562	0.0419456	-0.00236714	0.0237915	0.0243718
AC067773.1	0.0263381	0.04193	0.0280822	0.0452102	-0.00528725
AC009093.2	0.0969066	0.0418968	0.0594804	-0.00908137	0.0980819
AL672032.1	0.0988371	0.0418811	0.0753791	0.0340146	0.0274899
LINC01019	0.0406398	0.0418487	-0.0221151	0.0159605	0.024266
LINC02091	0.0847364	0.0418057	0.022093	0.00703921	0.0566585
AC019209.3	0.0558153	0.0417858	0.0579173	0.0348262	-0.0110178
AC092954.2	0.130751	0.0417635	0.134152	0.00838636	0.023617
FP700111.1	-0.0240176	0.0417423	0.0497722	0.073678	0.0616751
AC091163.1	0.016717	0.0417124	0.0520895	0.0620219	0.100853
AC062021.1	0.108365	0.0416967	0.0955327	0.000614842	-0.000304518
LINC01765	0.0375506	0.0416531	0.0335788	0.0395277	-0.00495692
AL356309.1	0.111949	0.0415986	0.0172145	0.00229087	0.0696181
AL031963.2	0.15021	0.0415922	0.215409	0.0751307	0.0273167
LINC02457	0.124695	0.0415417	0.0932821	0.00948996	0.026731
AP005233.2	0.167926	0.0415334	0.18311	0.0335542	0.189711
C15orf54	-0.0338804	0.0414921	0.0296691	0.0747836	0.0476089
LINC01993	0.0881294	0.0414718	0.047154	0.0242202	0.00664918
AL360014.1	0.000929828	0.0413923	-0.017127	0.0833661	0.0731035
LINC01136	0.0902816	0.0413863	0.123828	0.0621556	0.141783
AL928742.1	0.121846	0.0413605	0.00422351	-0.021641	0.163747
AC007064.2	-0.00648933	0.0413036	0.0764938	0.103019	0.0631244
MIR5689HG	0.0349199	0.0413003	0.0303043	0.0472183	-0.00804964
AC079209.2	-0.0485208	0.0412994	0.0539041	0.095646	0.0218252
LINC00581	0.0363319	0.0412729	0.0382936	0.0506472	0.0115276
LINC02381	0.0854868	0.0412453	-0.0313637	0.00935466	0.0588177
LINC00400	0.0277297	0.0412308	-0.0150713	0.0108953	0.0384203
FAM224B	0.0421592	0.0412234	0.021439	0.0258596	0.100654
AL138781.1	0.267458	0.0412171	0.0545952	-0.100594	0.00452943
AC110285.6	0.254496	0.0412152	0.139007	-0.0292478	-0.00878239
LINC01659	0.0967055	0.0412009	0.0383512	0.0840567	0.0172015
AC027328.1	0.0805895	0.0411916	-0.0249142	-0.00227132	0.0874195
LINC01581	0.0510953	0.041176	-0.0192809	-0.00903006	0.0854854
AC068733.1	-0.00395359	0.0411732	0.0503042	0.0676559	0.0332378
AC005330.1	0.0748826	0.0411613	0.033415	0.0244341	0.0230621
LINC01841	0.0435612	0.0411434	0.0351409	0.0331115	0.0132495
AC116003.2	0.0764825	0.0411225	0.0694376	0.0506565	0.0723933
AC016556.1	-0.00838705	0.0410891	0.057888	0.0932552	0.0353467
AC068875.1	0.0333873	0.0410674	0.013575	0.0447635	0.00235732
AC022294.1	-0.0254892	0.0409903	0.0312471	0.0614541	0.0395063
AL449043.1	0.0345299	0.040956	0.0353831	0.0464868	-0.0113449
AC073288.1	0.122924	0.0409533	0.0706292	0.00434525	0.029198
AC090844.3	0.0323558	0.0409191	0.0342263	0.0426033	-0.0058337
AC025566.1	0.0590154	0.0409015	0.0413408	0.0538958	-0.00164595
LINC01034	0.136396	0.0408577	0.0244702	0.00339672	0.0442145
AC034238.3	0.027667	0.0408384	0.0661694	0.0697464	0.00641219
LINC01774	0.0238906	0.0408147	0.0279985	0.0498258	-0.00683289
AC110767.1	1.16296e-05	0.0407619	0.0101199	-0.00728843	-0.0462974
AL121892.1	0.0575845	0.0407447	0.00620264	0.0197314	0.144998
AC015468.2	0.0525733	0.0406709	0.0545499	0.0177478	0.108244
LINC02466	0.0367803	0.0405859	-0.0103653	0.0175628	0.104367
LINC02312	-0.0289156	0.040552	0.0626854	0.0900277	0.01993
CERNA1	-0.0447822	0.0405428	-0.00544183	0.0920794	0.0132008
LINC02508	0.0299487	0.0405407	0.0500481	0.0398671	-0.00376998
AC016766.1	-0.00471016	0.0405384	0.0230405	0.065742	0.0378406
AP000755.1	-0.00414751	0.0405198	0.0485615	0.0678803	0.00652451
AL078587.1	0.13514	0.0404674	0.17333	0.0654687	0.0126908
LINC01173	0.0101829	0.0404649	0.00732877	0.0475225	0.0113423
AC068580.2	0.0307385	0.0404155	0.00785334	0.0303204	0.0116625
AC004817.4	-0.0488288	0.0404129	0.0411303	0.0777316	0.000630568
AC103808.3	-0.00446022	0.0403968	0.0480613	0.0761864	-0.000843457
AC087855.1	0.0823229	0.0403866	-0.000122581	0.0342542	0.0830332
AC019183.1	0.0027414	0.0403609	0.0158334	0.0616807	0.00297253
AC005703.2	0.102437	0.0403526	0.0911164	0.0399775	0.138523
MIATNB	0.104532	0.0403436	0.0997478	0.0200336	0.0434235
AC069439.2	0.0681019	0.0403145	0.0257686	-0.0049871	0.056009
LINC01148	0.027434	0.0402935	0.0352269	0.0514387	-0.0111613
LINC01756	-0.0100318	0.0402865	0.0634278	0.0965708	0.0952101
AL355300.1	0.000161824	0.040275	0.0090629	0.0303231	0.0366877
AC087277.1	-0.00803313	0.0402508	0.0453905	0.0742475	0.00793685
AC092666.1	-0.0550809	0.0402424	0.0561184	0.094925	0.0160002
FGF14-AS2	0.0210057	0.040118	-0.03089	0.07073	-0.234011
AC092112.1	0.0531571	0.0400569	0.0559491	0.0544162	0.0579451
AL121906.2	0.15521	0.039978	0.0805412	0.0158543	-0.00183061
AC006058.1	0.164891	0.0399629	0.0760761	0.030689	0.11529
C7orf71	-0.0233035	0.0399553	0.0804893	0.100211	0.00487671
AC007557.1	-0.0286293	0.0399405	0.0499833	0.0641356	0.0483915
AP000959.1	0.0236999	0.0399146	0.0294919	0.0460774	-0.00617176
AC019330.1	0.0763694	0.039868	0.0154434	0.025816	0.0255097
LINC00349	0.016397	0.0398061	0.024223	0.0457685	0.0169351
AL160290.1	0.0434901	0.0397521	0.0758465	0.0541073	0.00827233
AL451074.5	0.0804712	0.0397435	0.0180836	0.0400294	0.0563162
AC004875.1	0.0598926	0.0397377	-0.0319335	-0.0233979	-0.00547195
AP000442.1	0.0649185	0.0397355	0.0487063	0.0436583	0.0123641
ERVH-1	0.0752381	0.0397265	0.0769369	0.0423596	0.112333
LINC01340	-0.0216248	0.0396591	0.0327872	0.0843707	0.00605824
AC096631.1	0.0304454	0.0396154	0.0317825	0.048643	-0.00765417
AC027287.2	0.107146	0.0396088	0.0151774	-0.00236916	0.0702294
PANDAR	0.00635805	0.039607	0.0301745	0.0394489	0.0851554
AL592464.2	0.00427931	0.0395599	0.0272376	0.0664021	0.0611056
LINC01861	-0.00656155	0.0395119	0.0710219	0.0788884	0.0556436
AC008875.1	0.29499	0.0394605	0.207462	-0.039872	0.117186
AC025187.1	0.0544914	0.0394575	-0.00202441	0.0179981	0.0282795
AL133464.1	0.0581175	0.0393	0.00615369	0.0182695	0.0907773
AL356476.1	0.00637912	0.0392926	0.0586704	0.05938	0.0299645
AC090403.1	0.0257915	0.0392581	0.0363292	0.0538212	0.0141042
LINC00333	0.0365886	0.0392506	0.073412	0.0585993	0.0653988
AC096543.2	0.0196523	0.039246	0.0329748	0.0551823	-0.00553862
AC016745.2	0.0208938	0.0392386	0.0336753	0.0547807	0.00607481
AC010931.2	0.0309599	0.0392293	0.00572004	0.029953	0.000968751
AL355592.1	0.0242638	0.0392168	0.0263927	0.0441661	-0.0144533
LINC02388	0.0305353	0.0392139	0.0291186	0.0379276	-0.00357284
AC099793.1	0.162519	0.0392138	0.0275973	-0.0289951	0.166214
AC092916.1	0.0277252	0.0392105	0.0240554	0.0383253	-0.00779438
LINC01799	0.0354904	0.0391548	0.063974	0.0949267	-0.00515798
AC010163.1	0.0204543	0.0391486	0.00155973	0.0366039	0.0122001
AC002091.1	-0.081386	0.0391439	0.0829137	0.0455326	0.259221
AC079950.1	-0.00597762	0.0391102	0.0836309	0.0913247	0.0373309
D21S2088E	0.0126063	0.0391053	0.00977667	0.00362889	0.0779076
AC027288.1	-0.0398471	0.0390807	0.0613226	0.0860252	-0.0134922
LINC00656	0.0237343	0.0390623	0.0788774	0.0276962	0.0974917
LINC02245	0.069628	0.039045	0.0327344	0.0221466	0.0548143
AL031275.1	0.0673093	0.0390234	0.111859	0.0516599	-0.0625893
AC015909.4	0.0495012	0.0389844	0.0384664	0.0261071	-0.00824696
UCA1	0.102117	0.0389829	-0.0521695	0.029311	0.0919346
AC092681.2	-0.0367708	0.0389613	0.0918088	0.0945685	0.00655747
AC017048.1	-0.0542243	0.0389394	0.0398204	0.0729794	0.0166224
AP003100.1	0.026206	0.0388752	0.0633573	0.113942	0.160626
AC110011.1	0.101872	0.0388639	0.0286597	-0.00395086	0.0722524
TMEM212-AS1	0.0238873	0.0388208	0.0444869	0.0508865	0.00847056
AC002463.1	0.0550121	0.0388191	-0.00512866	0.00528912	0.0632414
AC079171.1	0.124734	0.0387989	0.0517433	-0.0183649	0.0321381
LNCNEF	0.114392	0.0387989	0.0729177	0.0329504	0.0916681
LINC02243	0.0321254	0.0387793	7.2779e-05	0.0344398	0.153993
AC073263.2	0.0306259	0.0386814	-0.0121422	0.0252789	0.0658756
AC103831.1	-0.0269989	0.0386665	0.0294938	0.0620945	0.0269034
LINC01655	0.0217062	0.0386559	0.0208186	0.0483455	0.0187012
AC007179.2	0.0348432	0.0386543	0.0164478	0.0400902	0.000945777
LINC02414	0.107445	0.0386348	0.0254871	0.00374707	0.0796887
AF186192.3	0.062141	0.0386204	0.0471605	0.0313118	0.0169207
AC117500.3	0.0666737	0.0385849	0.00549613	0.0126714	0.0434746
AL356277.3	0.02362	0.0385837	0.0304549	0.0423554	-0.0102877
AC025524.2	0.00114282	0.038561	0.0243909	0.0437336	0.0469557
LINC01122	0.078572	0.0385115	0.0362161	0.041272	0.0117979
LINC02082	0.149472	0.0384702	0.15763	0.0310602	-0.0458082
AC009961.1	-0.00278852	0.0384682	0.0848641	0.0757063	0.0161336
AC124067.3	0.0607728	0.0384422	0.0340127	0.0308476	0.0228969
AL078581.2	0.0763179	0.038367	0.0316834	0.024732	0.00987274
AC022034.1	-0.12904	0.0383544	-0.101287	0.00587102	0.202724
AC084816.1	0.00699644	0.0383433	0.0264277	0.0593677	0.00365333
AC009411.1	-0.0520846	0.0383117	0.0530507	0.0961258	0.0120394
LINC02277	0.08571	0.0383046	-0.0420498	-0.011501	-0.00503312
LINC00703	0.0517284	0.0383036	-0.0533995	-0.0392887	0.0786313
AL031773.1	0.0695179	0.038262	0.0253887	0.0248984	0.00328808
AC005828.4	0.0348641	0.0382536	0.052164	0.0466752	0.00261081
AC018814.1	0.107747	0.038239	0.0386481	0.0145413	0.051557
LINC00972	0.0910098	0.0382362	0.00206811	0.0109507	0.0292447
AC007405.3	0.0236505	0.0382336	0.0857689	0.137457	-0.015704
AC103808.6	0.0494578	0.0382252	0.0509306	0.0153889	0.0348638
AL583808.1	-0.00154385	0.0382134	-0.0488104	0.0215981	0.100097
AP001803.2	0.0475691	0.0381286	0.00444428	0.00851721	-0.0267891
LINC00402	0.0272578	0.0381111	-0.0183862	-0.024461	0.0442726
AC091078.3	0.031193	0.0381077	0.0429267	0.0607957	0.029575
CASC20	0.0181272	0.0380922	0.024913	0.0475222	-0.00752166
AF111169.2	0.0585742	0.0380664	-0.0022644	0.0192886	0.022248
AC073878.2	0.110661	0.0380508	0.103079	-0.00140701	0.0628728
AC012339.1	0.0371107	0.038041	0.0308205	0.0372229	0.00434814
AC008403.3	0.149893	0.0379542	0.0115915	-0.00976701	0.000640678
LINC01327	0.034412	0.0379424	0.0020073	0.0237035	0.0456608
AL357833.1	0.0141446	0.0379035	0.0676541	0.0762155	-0.0148852
AC022655.1	-0.035318	0.0379021	0.0333803	0.0872939	0.0477235
LINC00354	-0.00821733	0.0378619	-0.0419021	0.0393323	0.0336523
AC007687.1	0.180654	0.0378576	0.125958	-0.0216514	0.149575
LINC02043	0.0445571	0.0378533	0.0201172	0.0386684	0.00686615
AP001099.1	0.0524571	0.0378529	0.0487424	0.0395562	0.00276289
AL121894.1	0.0254569	0.0377449	-0.0118586	0.000784245	0.0657495
LINC01168	0.105614	0.0377195	0.0547834	0.0136459	0.0684192
AL929288.1	0.070094	0.0377128	0.025399	0.0288702	0.0251825
AC025031.1	-0.0321712	0.0376913	0.0664928	0.101653	0.0273045
AC007923.4	0.0181959	0.037687	0.0547654	0.0572289	0.00898901
LINC02534	0.0321309	0.0376391	0.0135535	0.0344916	-0.0099134
LINC01477	0.0777104	0.0375785	0.0301868	0.0251388	0.0270605
LINC00448	0.066279	0.0375668	-0.0103518	0.0142104	0.0676013
AC022784.6	0.018792	0.0375448	0.206005	0.131663	-0.136776
AC126763.1	0.0497832	0.0375074	0.0519523	0.0439699	-0.00782325
AC008736.2	0.219725	0.0374821	0.103187	-0.0845902	0.0854808
LINC02515	0.0105295	0.0374344	0.0550694	0.0774765	0.0752298
LINC00570	0.0351825	0.0374187	0.0301134	0.0365661	0.0138669
LINC02505	0.107309	0.037403	-0.00474869	0.0173582	0.0768536
AC087257.1	-0.0637101	0.0374023	0.0449696	0.0948844	0.00520241
AC022182.2	0.124144	0.0373677	0.0249275	-0.0888122	0.205021
FAM99A	0.0726736	0.0373294	-0.0104194	-0.00448906	0.0289091
AC092747.1	0.00542089	0.0373283	0.042156	0.0594099	-0.00670658
AC098936.1	0.0390733	0.0373179	0.0234647	0.0355516	0.00776667
AL160271.1	0.0725924	0.0373071	0.0233206	-0.000323795	-0.0144409
AC104041.1	0.0338486	0.0373037	0.0171575	0.0386275	-0.0154207
BANCR	0.0658489	0.037296	-0.00618431	0.0141997	0.0071059
AC092681.3	0.0321971	0.0372851	0.173395	0.0933504	0.0435314
AC099518.1	0.0685859	0.0372338	0.0523732	0.0249465	0.0126849
LINC01139	-0.0112064	0.0372335	0.112095	0.10775	-0.120343
AC008700.1	-0.0510505	0.037211	0.0549442	0.0885611	0.0161384
AC022706.1	0.0894174	0.0371625	-0.0628799	-0.109717	0.0844919
AC106795.3	0.0665984	0.0371246	0.128903	0.0231267	0.0213745
AC005307.1	0.0622932	0.0371015	0.0695735	0.0438034	0.138548
AC009262.1	0.0632719	0.0370743	-0.0186122	-0.00476961	0.136681
LINC00836	0.0557118	0.037073	0.0161539	0.031176	0.0688278
AC023824.1	0.0362694	0.0370189	-0.0102166	0.00868672	0.034487
AC007786.1	0.0980745	0.0370136	0.118825	0.112396	-0.05922
LINC01039	0.0152774	0.0369691	-0.0123113	0.022586	0.0262526
LINC01249	0.0206257	0.0369682	0.0182792	0.0397033	-0.0151313
Z93241.1	0.153052	0.036951	0.0824551	-0.0141966	0.0833612
AC136628.4	0.0578106	0.0369412	-0.00491639	0.0204218	0.0537059
LINC00319	0.0982592	0.0369245	0.0467113	-0.0200195	0.0455512
OSMR-AS1	0.00236921	0.0368974	0.11859	0.095954	0.0509813
U91319.1	0.0253179	0.0368913	0.0813711	0.0799571	-0.0286157
AC139792.1	-0.0481964	0.0368842	0.0495441	0.0894442	0.00136464
AC021818.1	-0.0232074	0.0368549	0.102179	0.0404707	-0.0428559
AC013733.1	0.0845511	0.0368136	0.00841491	-0.000954739	0.0677529
LINC00638	0.01981	0.0367912	0.0209691	0.0828463	-0.159652
LINC01194	0.0175895	0.0367852	0.0183954	0.0409903	-0.0147014
AC096639.1	0.092442	0.0367797	0.0273181	0.00518573	0.0770429
AC015908.4	-0.00241808	0.0367733	0.0480418	0.0496531	-0.0133022
AL357052.1	0.00948458	0.036742	0.0512769	0.0562231	0.000959682
LINC01959	-0.0300362	0.0366466	0.0611499	0.0908315	0.0153554
C5orf66-AS2	0.0234552	0.0366224	0.0234754	0.0423597	0.00624648
AC091705.1	-0.0391362	0.0366163	0.016525	0.0752439	0.0391811
AP000997.2	0.0424976	0.0365948	0.0208843	0.0372659	0.0330603
AC010328.1	-0.049662	0.0365784	0.124473	0.131052	0.0784175
AC096570.1	-0.034372	0.0365691	0.0541427	0.082837	0.0157662
AC107029.1	0.0137142	0.0365464	0.0284716	0.04978	-0.00868068
LINC01912	0.0274639	0.0365376	0.0351665	0.0560429	-0.0113347
AC010511.1	0.0439594	0.0365195	0.0564225	0.107233	0.137358
AL391832.2	0.0388521	0.0365127	0.0349962	0.0295479	0.00716194
LINC00052	0.0595829	0.036509	0.0344289	0.00530188	-0.0498921
AC091493.1	0.0105724	0.0365085	0.00973457	0.0408716	0.00598908
AP002360.3	0.257113	0.0364635	0.212934	-0.0175292	0.057034
LINC02330	0.00505551	0.0364631	0.0510421	0.0622117	0.0991034
LINC02302	0.0344485	0.0364553	0.00542699	0.0322607	-0.0661258
NUP50-DT	0.299141	0.0364343	0.189483	-0.043347	0.0250699
AL359649.1	0.0549231	0.0364175	-0.0119942	-0.0136092	0.0663872
AC020743.3	0.0695543	0.0364077	-0.00677787	0.00590424	0.119476
LINC00687	0.0411634	0.0363818	0.00833488	0.0263592	-0.00749802
LINC02178	0.074554	0.0363608	-0.0483471	-0.035459	0.0415962
AL121956.1	0.0664472	0.0363443	0.0597414	0.0326789	0.156662
C12orf80	0.104298	0.0363396	0.0260509	0.0263523	0.0846426
LINC00652	0.274858	0.0363313	0.199663	0.0667338	0.074853
LINC02472	0.0318278	0.0362821	0.0289025	0.0396485	-0.00502282
AC090192.2	0.0613541	0.0362469	0.0381015	0.0541852	0.011387
AC016903.1	0.0284513	0.0362375	0.0214308	0.0358256	-0.000401473
AL356157.1	0.0163469	0.0362135	-0.0554746	0.015137	-0.00885614
AC104561.1	-0.0372949	0.0362057	0.144357	0.194469	0.074477
AC084149.1	0.0295643	0.0361916	0.0808569	0.0513513	-0.0864644
AL589745.2	-0.0510411	0.0361904	0.0790048	0.087104	0.00219302
AL136307.1	0.0307187	0.0361821	0.0306026	0.0404121	0.000684204
AC006206.2	0.0277169	0.0361572	-0.0124367	0.0430783	0.0509197
LINC00563	0.0781784	0.0361327	0.0287102	-0.0168802	0.0863821
AC005670.1	0.153285	0.0361185	0.103959	0.00213603	0.0195996
U91324.1	0.0342598	0.0361114	0.0494422	0.0677365	0.0690906
AC113608.2	0.0187462	0.0360827	-0.00932282	0.0332508	-0.0331596
AL590705.2	0.0155818	0.0360261	0.0526164	0.0617549	0.0386803
AL359745.1	0.027912	0.0359778	0.0251665	0.0383797	0.000914452
AL445228.1	0.109923	0.0359367	0.0962568	0.0116139	-0.0454003
AL162741.1	0.244881	0.0358648	0.184338	-0.0183535	0.0520873
AC245014.1	0.242997	0.035814	0.113201	-0.0592597	0.01596
OSER1-DT	0.0902703	0.0358035	0.0721597	0.0593254	-0.181768
AC106738.1	0.0653007	0.0357995	0.00120731	0.0163066	-0.0340624
AC023813.1	0.076585	0.0357323	0.0298674	0.0122258	0.0399208
AL354977.2	-0.0106807	0.0357035	0.0599444	0.0656651	0.00202537
AC068672.1	0.095552	0.0356991	0.000409842	-0.00234709	0.039341
AL162391.1	0.0292324	0.0356843	0.0157907	0.0396706	-0.00784688
AL132996.1	0.0454322	0.0356345	0.0132831	-0.000919682	-0.0505552
AC090409.1	0.047559	0.035634	-0.00269688	0.00764812	-0.0321437
AC009237.15	0.0905562	0.0356291	0.130415	0.0712519	0.0872846
AC005692.1	-0.0322295	0.035548	0.0410128	0.0635758	0.0201309
LINC01448	0.0214044	0.035543	0.0291189	0.0475961	-0.00662554
AC011124.1	0.0710431	0.0354911	0.00270574	0.000486381	0.0646451
AC004852.2	0.0165512	0.0354555	0.0101736	0.0234497	0.0198144
AC008429.3	0.0224143	0.0354081	0.0491811	0.0539949	0.0111754
AL390294.1	0.0574194	0.0354046	0.000843381	0.0288329	-0.0107141
AC092810.3	0.0785081	0.0353657	0.0321731	0.0251825	0.0315212
AC004801.5	0.0450194	0.0353589	0.0246823	-0.0158316	-0.0425047
AC133540.1	-0.0430058	0.0353063	0.0356506	0.0821791	0.00843211
AC017048.2	-0.0719805	0.0352979	0.0311441	0.0731246	0.035192
LOH12CR2	0.0684137	0.0351705	0.00829729	0.0455031	-0.137292
AC108051.1	0.0221969	0.035134	0.0237572	0.0373981	-0.00434312
LINC01203	0.113597	0.035104	0.0363163	-0.0103588	0.0970574
LINC02453	0.0329507	0.0350279	0.0125714	0.0431067	-0.00316758
LINC01891	0.0395604	0.0350277	0.0399783	0.0343812	0.0284304
AC007952.3	0.0567329	0.0350272	-0.00249643	-0.0266616	-0.0738814
AL136234.1	0.0655964	0.0350267	0.0701199	0.0457799	0.0434809
LINC02241	0.031413	0.035	0.0162724	0.0349573	-0.0163205
AC025171.5	0.204697	0.0349982	0.164957	-0.00973053	0.0847652
AL391422.2	0.110461	0.0349809	0.108502	0.0309939	0.000495139
LINC00452	0.105063	0.0349618	0.00813726	-0.0140454	-0.0300491
AC098828.2	0.203574	0.0349431	0.148752	0.0317927	-5.76516e-05
AL023802.1	0.0698104	0.0348994	0.00992996	0.00850513	0.0435565
FALEC	0.0725204	0.0348979	0.124586	0.0779266	-0.00531852
AC114316.2	-0.0690133	0.0348966	0.0763556	0.0936498	-0.0163762
AC131212.1	0.219967	0.0348447	0.0141877	-0.0855111	-0.0156139
LINC01717	0.0090697	0.0348405	0.0992281	0.108911	0.140302
AC010266.1	-0.019316	0.0348012	0.0589557	0.0839213	0.057682
AC093722.1	0.0138681	0.0348004	0.0444079	0.0522244	-0.0356738
AC120045.1	0.0261848	0.0347107	0.0296033	0.0485186	0.0698581
AC064807.3	0.00361134	0.0346582	0.0303044	0.0715764	0.0125504
AC007952.8	0.0373637	0.0346547	0.0209867	0.0104861	-0.0509315
AC090826.2	0.0216625	0.0346245	-0.0120941	0.0182595	-0.00736247
AC112187.3	0.16033	0.0345808	0.0565706	-0.0542406	-0.0502073
AC093639.1	-0.0108195	0.0345806	0.0297267	0.0624893	-0.0131724
LINC01976	0.0474254	0.0345213	0.0114584	0.00705384	-0.0595419
AL590399.1	0.136069	0.0345059	0.0246891	-0.0393955	-0.0144282
AP000317.1	-0.0851895	0.0344966	0.104907	0.129467	0.200493
LINC01607	0.128999	0.0344942	-0.00910995	-0.028102	-0.0288767
AC022196.1	-0.0110859	0.0344628	0.0550985	0.0719326	0.0125689
LINC01887	0.0924717	0.034443	0.112204	0.0321807	0.0396571
AL133325.2	0.0484511	0.0344391	0.0814892	0.0227331	0.0130403
AL450327.1	-0.0257467	0.0344353	0.0580282	0.0799036	0.0193984
AF250324.1	0.0646411	0.0344325	0.0290495	0.02951	-0.000442001
AL157817.1	0.0639522	0.0344219	-0.0117668	0.00474449	0.0443296
LINC01478	0.021473	0.0343921	0.0219588	0.0461741	-0.0151259
AC008764.6	0.181173	0.034376	0.146638	0.0122657	-0.0100168
BX088651.2	0.00874789	0.0343419	0.0263221	0.0488812	-0.0179816
AC099521.1	0.0221547	0.0343286	0.0433454	0.0593586	-0.0277984
AL117328.2	0.0211606	0.03425	0.0373746	0.0449765	-0.00693549
AC093534.2	0.0150582	0.0342293	0.0770921	0.0491699	-0.0251601
AL121601.1	0.264487	0.0341953	0.122753	-0.0514402	-0.15165
AL590399.3	0.08452	0.0341251	0.0804231	0.0151874	0.0922389
AC007513.1	0.0550291	0.0341154	0.0164029	0.0102636	0.041567
LINC01293	-0.014763	0.0341148	0.043797	0.0876549	0.063953
AL713851.1	0.0342846	0.0341101	0.0136078	0.0323655	-0.00203342
AL050344.1	0.0264359	0.0340709	0.0304007	0.0415753	-0.0117815
AL008718.2	0.233595	0.0340393	0.0805461	-0.0252139	-0.0481802
LINC00471	0.01302	0.0340333	0.074466	0.0761676	-0.0372297
AL356961.1	0.0246772	0.033992	0.011043	0.0332972	-0.00668739
LINC01592	-0.0364161	0.0339897	-0.0501546	-0.00725383	0.0525265
AC091057.3	0.160644	0.0339657	0.176203	0.0433258	0.0618292
[truncated: 5,053 more rows]
